# Supplementary material for: Pain can’t be carved at the joints: defining function-based pain profiles and their relevance to chronic disease management in healthcare delivery design
Source: BMC Med. 2024 Dec 18;22:594. doi: 10.1186/s12916-024-03807-z (PMC11656997; doi:10.1186/s12916-024-03807-z)
Supplement: Supplementary file 2 — Additional File 2: Supplementary Table 1. Overview of number of participants available for each level of analysis. Supplementary Table 2. Excluded Data Fields. Supplementary Table 3A. UKB Pain Variable Description. Supplementary Table 3B. Pain variable loading, sorted by magnitude and organized by pain profile. Supplementary Table 4. Examples of Recoding to standardize data directionality and scale. Supplementary Table 5A. Schaefer-Yeo Anatomical Labels for 7 and 17-Network Schemes. Supplementary Table 5B. Brain Variable loadings for each pain profile. For each profile, we present magnitudes of brain variable loading, sorted in descending value. Supplementary Table 6. Sex, BMI, and Age are significantly associated with all pain profiles in variable ways. Supplementary Table 7. ATC Categories for all medications included in the UKB. Supplementary Table 8. Coding scheme to translate from the UKB to the IASP nomenclature. Supplementary Table 9. Large-scale association studies reveal strong associations of all pain profiles with medications, diagnoses, and phenotypes from multiple disease categories. Supplementary Table 10. Demographic Information for the large, ~ 500,000 participant cohort and for the 34,337 participant cohort, as used to define the pain profiles. [file 12916_2024_3807_MOESM2_ESM.xlsx]

## Sheet: SupT1_Ncount
Supplementary Table 1. Overview of number of participants available for each level of analysis.
Total Partipants	Pain Variables*	MRI	Criteria
40681	-	X	Brain MRI
38692	361	X	Brain MRI and pain-related variables
34337	361	X	Exclude participants with >=90% missing data
34337	164	X	Drop dataFields with >=75% missing data
34337	157	X	Drop dataFields listed in Supp Table 2
34337	154	X	Drop Age, Sex, BMI
*excluding 'eid' from count

## Sheet: SupT2Excluded
Supplementary Table 2. Excluded Data Fields
Number	Description	Rationale
120128-0.0	Timestamp column	Timestamp column'
6154-0.0	Medication for pain relief, constipation, heartburn	Multiple medications, data available elsewhere
6154-2.0	Medication for pain relief, constipation, heartburn	Multiple medications, data available elsewhere
120055-0.0	When worst headaches began	Not relevant
120090-0.0	Scale of how much relief pain treatments or medications have provided in the last 24 hours	Unclear how to impute
120039-0.1	Location of pain during the past week	Data available elsewhere; column entered wrong as there are no "0" values so when imputed, everything becomes "10"
6159-0.1	Pain type(s) experienced in the last month	Column Entered Incorrectly. There are no "-7" so when imputed, everything simply becomes "10"

## Sheet: SupT3A_PainVars
Supplementary Table 3A. UKB Pain Variable Description.
dField	dataCode	Category_UKB	Category_Brief	Category_Expanded	Question
2335	100349	Chest Pain	Pain Location	Chest Pain	Chest pain or discomfort T1
2335	100349	Chest Pain	Pain Location	Chest Pain	Chest pain or discomfort T2
4728	100349	Claudication	Pain Location	MSK Pain	Leg pain on walking T1
4728	100349	Claudication	Pain Location	MSK Pain	Leg pain on walking T2
6159	100553	Pain	Pain Location	Other Pain Location	Pain type(s) experienced in last month T1
6159	100553	Pain	Pain Location	Other Pain Location	Pain type(s) experienced in last month T2
21025	871	Digestive Health	Pain Location	Abdominal Pain	Frequency of discomfort/pain in abdomen in last 3 months
21026	1022	Digestive Health	Pain Location	Abdominal Pain	Discomfort/pain occurring only during menstrual bleed
21027	503	Digestive Health	Pain Location	Abdominal Pain	Abdominal discomfort/pain for 6 months or longer
21028	950	Digestive Health	Pain Location	Abdominal Pain	Frequency of discomfort/pain getting better or stopping after a bowel movement
21031	950	Digestive Health	Pain Location	Abdominal Pain	Stools looser when abdominal discomfort/pain started
21032	950	Digestive Health	Pain Location	Abdominal Pain	Frequency of harder stools when abdominal discomfort/pain started
21035	503	Digestive Health	Pain Location	Abdominal Pain	Currently (in last 3 months) suffer from abdominal pain
21041	548	Digestive Health	Pain Experience	Pain Interference	Degree to which abdominal pain/discomfort/altered bowel habits affect/interfere with life in general
21048	339	Digestive Health	Pain Experience	Pain Interference	Degree bothered by back pain in the past 3 months
21049	339	Digestive Health	Pain Experience	Pain Interference	Degree bothered by pain in arms/legs/joints in the past 3 months
21052	339	Digestive Health	Pain Experience	Pain Interference	Degree bothered by chest pain in the last 3 months
21057	1018	Digestive Health	Pain Experience	Pain Interference	Degree bothered by pain/problems during intercourse in the last 3 months
120000	502	Experience of Pain	Pain Location	Medical Pain	Ever had osteoarthritis affecting one or more joints (e.g. hip, knee, shoulder)
120001	502	Experience of Pain	Pain Location	Medical Pain	Ever had rheumatoid arthritis affecting one or more joints
120002	502	Experience of Pain	Pain Location	Medical Pain	Ever had cancer pain
120003	502	Experience of Pain	Pain Location	Medical Pain	Ever had carpal tunnel syndrome
120004	502	Experience of Pain	Pain Location	Medical Pain	Ever had complex regional pain syndrome (also known as CRPS)
120005	502	Experience of Pain	Pain Location	Medical Pain	Ever had chronic post-surgical pain
120007	502	Experience of Pain	Pain Location	Medical Pain	Ever had diabetes (Type I or Type II)
120008	502	Experience of Pain	Pain Location	Medical Pain	Ever had any cause of nerve damage/neuropathy other than diabetic neuropathy
120009	502	Experience of Pain	Pain Location	Medical Pain	Ever had fibromyalgia syndrome
120010	502	Experience of Pain	Pain Location	Medical Pain	Ever had chronic Fatigue Syndrome or Myalgic Encephalomyelitis (M.E.)
120011	502	Experience of Pain	Pain Location	Medical Pain	Ever had gout
120016	502	Experience of Pain	Pain Location	Medical Pain	Ever had migraine
120017	502	Experience of Pain	Pain Location	Medical Pain	Ever had pelvic pain
120018	502	Experience of Pain	Pain Location	Medical Pain	Ever had post herpetic neuralgia (pain after shingles)
120019	502	Experience of Pain	Pain Experience	Pain Duration	Troubled by pain or discomfort present for more than 3 months
120020	3013	Experience of Pain	Pain Experience	Pain Duration	Length of time of pain or discomfort
120021	502	Experience of Pain	Pain Location	Other Pain Location	Pain or discomfort all over the body in the last 3 months
120022	3014	Experience of Pain	Pain Location	Other Pain Location	All over body pain in last three months and rating of pain
120023	3014	Experience of Pain	Pain Location	Headache	Head pain in last three months and rating of pain
120024	3014	Experience of Pain	Pain Location	Face Pain	Face pain in last three months and rating of pain
120025	3014	Experience of Pain	Pain Location	MSK Pain	Neck or shoulder pain in last three months and rating of pain
120026	3014	Experience of Pain	Pain Location	MSK Pain	Back pain in last three months and rating of pain
120027	3014	Experience of Pain	Pain Location	Abdominal Pain	Stomach or abdomen pain in last three months and rating of pain
120028	3014	Experience of Pain	Pain Location	MSK Pain	Hip pain in last three months and rating of pain
120029	3014	Experience of Pain	Pain Location	MSK Pain	Knee pain in last three months and rating of pain
120030	3014	Experience of Pain	Pain Location	MSK Pain	Arm pain in last three months and rating of pain
120031	3014	Experience of Pain	Pain Location	MSK Pain	Hand pain in last three months and rating of pain
120033	3014	Experience of Pain	Pain Location	MSK Pain	Feet pain in last three months and rating of pain
120034	3014	Experience of Pain	Pain Location	MSK Pain	Leg pain in last three months and rating of pain
120035	3014	Experience of Pain	Pain Location	Chest Pain	Chest pain in last three months and rating of pain
120036	1021	Experience of Pain	Pain Location	Other Pain Location	Pain or discomfort in another part of the body in the last 3 months
120037	3008	Experience of Pain	Pain Location	Other Pain Location	Area most bothered by pain in the last three months
120038	502	Experience of Pain	Pain Location	Other Pain Location	Pain or tenderness during the past week
120039	3022	Experience of Pain	Pain Location	Other Pain Location	Location of pain during the past week
120040	3003	Experience of Pain	Pain Experience	Fatigue	Fatigue severity over the past week
120041	3003	Experience of Pain	Pain Experience	Fatigue	Waking unrefreshed severity over the past week
120042	3003	Experience of Pain	Pain Experience	Fatigue	Cognitive symptoms severity over the past week
120043	1021	Experience of Pain	Pain Location	Abdominal Pain	Pain or cramps in lower abdomen in past six months
120044	1021	Experience of Pain	Mood	Depression	Depression in past six months
120045	1021	Experience of Pain	Pain Experience	Headache	Headache in past six months
120046	502	Experience of Pain	Pain Experience	Neuropathic Pain	Burning pain present in pain that bothers the most
120047	502	Experience of Pain	Pain Experience	Neuropathic Pain	Painful cold present in pain that bothers the most
120048	502	Experience of Pain	Pain Experience	Neuropathic Pain	Electric shocks present in pain that bothers the most
120049	502	Experience of Pain	Pain Experience	Neuropathic Pain	Tingling present in pain that bothers the most
120050	502	Experience of Pain	Pain Experience	Neuropathic Pain	Pins and needles present in pain that bothers the most
120051	502	Experience of Pain	Pain Experience	Neuropathic Pain	Numbness present in pain that bothers the most
120052	502	Experience of Pain	Pain Experience	Neuropathic Pain	Itching present in pain that bothers the most
120053	1021	Experience of Pain	Pain Location	Headache	Bad and/or recurring headaches at any time in life
120054	584	Experience of Pain	Pain Location	Headache	Number of days with headache in past three months
120057	584	Experience of Pain	Pain Location	Headache	Days per month having headaches when they were at their worst
120058	3002	Experience of Pain	Pain Location	Headache	Pain worst on just one side when headaches were at their worst
120059	3002	Experience of Pain	Pain Location	Headache	Pain pounding, pulsating or throbbing when headaches were at their worst
120060	3002	Experience of Pain	Pain Location	Headache	Pain moderate or severe when headaches were at their worst
120061	3002	Experience of Pain	Pain Location	Headache	Pain made worse by routine activities when headaches were at their worst
120062	3002	Experience of Pain	Pain Location	Headache	Felt sick or being sick when headaches were at their worst
120063	3002	Experience of Pain	Pain Location	Headache	Bothered by light when headaches were at their worst
120064	3002	Experience of Pain	Pain Location	Headache	Bothered by sound when headaches were at their worst
120065	1021	Experience of Pain	Pain Location	Headache	Visual changes before or near the onset of headaches
120067	1021	Experience of Pain	Pain Location	Headache	Tingling or numbness in face, arms or legs before or near the onset of headaches
120069	1021	Experience of Pain	Pain Location	Headache	Develop tiredness, yawning, concentration problems, changes in mood or appetite, irritability, neck stiffness, light or sound sensitivity before or near the onset of headaches
120086	584	Experience of Pain	Pain Experience	Pain Intensity	Scale of pain that bothers most at its worst in the last 24 hours
120087	584	Experience of Pain	Pain Experience	Pain Intensity	Scale of pain that bothers most at its least in the last 24 hours
120088	584	Experience of Pain	Pain Experience	Pain Intensity	Scale of pain that bothers most on average
120089	584	Experience of Pain	Pain Experience	Pain Intensity	Scale of pain that bothers most right now
120091	584	Experience of Pain	Pain Experience	Pain Interference	Scale of how much pain that bothers most has interfered with general activity
120092	584	Experience of Pain	Pain Experience	Pain Interference	Scale of how much pain that bothers most has interfered with mood
120093	584	Experience of Pain	Pain Experience	Pain Interference	Scale of how much pain that bothers most has interfered with walking ability
120094	584	Experience of Pain	Pain Experience	Pain Interference	Scale of how much pain that bothers most has interfered with normal work
120095	584	Experience of Pain	Pain Experience	Pain Interference	Scale of how much pain that bothers most has interfered with relations with other people
120096	584	Experience of Pain	Pain Experience	Pain Interference	Scale of how much pain that bothers most has interfered with sleep
120097	584	Experience of Pain	Pain Experience	Pain Interference	Scale of how much pain that bothers most has interfered with enjoyment of life
120098	3004	Experience of Pain	Pain Experience	Pain Interference	Mobility problems today
120099	3019	Experience of Pain	Pain Experience	Pain Interference	Self-care problems today
120100	3020	Experience of Pain	Pain Experience	Pain Interference	Problems doing usual activities
120101	3021	Experience of Pain	Pain Experience	Presence of Pain	Pain/discomfort today
120102	3005	Experience of Pain	Mood	Anxiety	Anxiety/depression today
120103	584	Experience of Pain	Pain Experience	Medical Pain	Scale to indicate how health is today
120104	3006	Experience of Pain	Mood	Depression	Little interest or pleasure in doing things over the last two weeks
120105	3006	Experience of Pain	Mood	Depression	Feeling down, depressed, or hopeless over the last two weeks
120106	3006	Experience of Pain	Mood	Sleep	Trouble falling or staying asleep, or sleeping too much over the last two weeks
120107	3006	Experience of Pain	Pain Experience	Fatigue	Feeling tired or having little energy over the last two weeks
120108	3006	Experience of Pain	Mood	Depression	Poor appetite or overeating over the last two weeks
120109	3006	Experience of Pain	Mood	Depression	Feeling bad about self over the last two weeks
120110	3006	Experience of Pain	Mood	Depression	Trouble concentrating over the last two weeks
120111	3006	Experience of Pain	Mood	Depression	Moving or speaking slower or faster than usual over the last two weeks
120112	3006	Experience of Pain	Mood	Depression	Thoughts of being better off dead or of hurting self over the last two weeks
120113	3012	Experience of Pain	Mood	Depression	Level of difficultly depression has made to do work, take care of things at home, or get along with other people
120114	502	Experience of Pain	Pain Experience	Fatigue	Persistent or recurrent tiredness, weariness or fatigue that has lasted for at least 6 months
120118	502	Experience of Pain	Pain Experience	Fatigue	Suffered from fatigue or exhaustion in the last week
120119	584	Experience of Pain	Pain Experience	Fatigue	Motivation is lower when fatigued
120120	584	Experience of Pain	Pain Experience	Fatigue	Exercise brings on fatigue
120121	584	Experience of Pain	Pain Experience	Fatigue	Easily fatigued
120122	584	Experience of Pain	Pain Experience	Fatigue	Fatigue interferes with physical functioning
120123	584	Experience of Pain	Pain Experience	Fatigue	Fatigue causes frequent problems
120124	584	Experience of Pain	Pain Experience	Fatigue	Fatigue prevents sustained physical functioning
120125	584	Experience of Pain	Pain Experience	Fatigue	Fatigue interferes with carrying out certain duties and responsibilities
120126	584	Experience of Pain	Pain Experience	Fatigue	Fatigue is among three most disabling symptoms
120127	584	Experience of Pain	Pain Experience	Fatigue	Fatigue interferes with work, family or social life
20435	502	Depression	Mood	Depression	Difficulty concentrating during worst depression
20436	505	Depression	Mood	Depression	Fraction of day affected during worst episode of depression
20437	502	Depression	Mood	Depression	Thoughts of death during worst depression
20438	509	Depression	Mood	Depression	Duration of worst depression
20439	506	Depression	Mood	Depression	Frequency of depressed days during worst episode of depression
20440	510	Depression	Mood	Depression	Impact on normal roles during worst period of depression
20441	503	Depression	Mood	Depression	Ever had prolonged loss of interest in normal activities
20442	511	Depression	Mood	Depression	Lifetime number of depressed periods
20445	514	Depression	Mood	Depression	Depression possibly related to childbirth
20446	503	Depression	Mood	Depression	Ever had prolonged feelings of sadness or depression
20447	503	Depression	Mood	Depression	Depression possibly related to stressful or traumatic event
20448	502	Depression	Mood	Depression	Professional informed about depression
20449	502	Depression	Mood	Depression	Feelings of tiredness during worst episode of depression
20450	502	Depression	Mood	Depression	Feelings of worthlessness during worst period of depression
20507	504	Depression	Mood	Depression	Recent feelings of inadequacy
20508	504	Depression	Mood	Depression	Recent trouble concentrating on things
20510	504	Depression	Mood	Depression	Recent feelings of depression
20511	504	Depression	Mood	Depression	Recent poor appetite or overeating
20513	504	Depression	Mood	Depression	Recent thoughts of suicide or self-harm
20514	504	Depression	Mood	Depression	Recent lack of interest or pleasure in doing things
20517	504	Depression	Mood	Sleep	Trouble falling or staying asleep, or sleeping too much
20518	504	Depression	Mood	Depression	Recent changes in speed/amount of moving or speaking
20519	504	Depression	Pain Experience	Fatigue	Recent feelings of tiredness or low energy
20532	502	Depression	Mood	Sleep	Did your sleep change?
20533	508	Depression	Mood	Sleep	Trouble falling asleep
20534	508	Depression	Mood	Sleep	Sleeping too much
20535	508	Depression	Mood	Sleep	Waking too early
20536	507	Depression	Mood	Depression	Weight change during worst episode of depression
1200	100343	Sleep	Mood	Sleep	Sleeplessness / insomnia
20421	502	Anxiety	Mood	Anxiety	Ever felt worried, tense, or anxious for most of a month or longer
20425	502	Anxiety	Mood	Anxiety	Ever worried more than most people would in similar situation
20505	504	Anxiety	Mood	Anxiety	Recent easy annoyance or irritability
20506	504	Anxiety	Mood	Anxiety	Recent feelings or nervousness or anxiety
20509	504	Anxiety	Mood	Anxiety	Recent inability to stop or control worrying
20512	504	Anxiety	Mood	Anxiety	Recent feelings of foreboding
20515	504	Anxiety	Mood	Anxiety	Recent trouble relaxing
20516	504	Anxiety	Mood	Anxiety	Recent restlessness
20520	504	Anxiety	Mood	Anxiety	Recent worrying too much about different things
			Sex	Sex
			BMI	BMI
			Age	Age

## Sheet: SupT3B_PainVarsWeighting
Supplementary Table 3B. Pain variable loading, sorted by magnitude and organized by pain profile.
Profile 1: Pain Interference				Profile 2: Depression				Profile 3: Medical Pain				Profile 4: Anxiety
Loading	Category_Expanded	Question		Loading	Category_Expanded	Question		Loading	Category_Expanded	Question		Loading	Category_Expanded	Question
0.335316	Pain Interference	Mobility problems today		0.234342	Medical Pain	Ever had gout		0.302413	Sleep	Sleeplessness / insomnia		0.249565	Sleep	Sleeplessness / insomnia
0.310692	Pain Interference	Problems doing usual activities		0.201392	Pain Intensity	Scale of pain that bothers most on average		0.197757	Abdominal Pain	Abdominal discomfort/pain for 6 months or longer		0.217367	Fatigue	Fatigue interferes with work, family or social life
0.251893	Pain Interference	Self-care problems today		0.199376	Pain Intensity	Scale of pain that bothers most right now		0.194063	Medical Pain	Ever had osteoarthritis affecting one or more joints (e.g. hip, knee, shoulder)		0.201205	Fatigue	Motivation is lower when fatigued
0.218401	Presence of Pain	Pain/discomfort today		0.199024	Pain Interference	Scale of how much pain that bothers most has interfered with general activity		0.186693	Neuropathic Pain	Numbness present in pain that bothers the most		0.200398	Fatigue	Fatigue interferes with physical functioning
0.209267	Headache	Headache in past six months		0.19757	Depression	Recent trouble concentrating on things		0.181185	Headache	Headache in past six months		0.193039	Pain Interference	Scale of how much pain that bothers most has interfered with sleep
0.178206	Pain Interference	Scale of how much pain that bothers most has interfered with walking ability		0.1893	Pain Interference	Scale of how much pain that bothers most has interfered with normal work		0.165692	Pain Intensity	Scale of pain that bothers most at its least in the last 24 hours		0.192718	Fatigue	Easily fatigued
0.176448	Headache	Bad and/or recurring headaches at any time in life		0.188895	Pain Interference	Scale of how much pain that bothers most has interfered with mood		0.164725	Depression	Ever had prolonged feelings of sadness or depression		0.187741	Fatigue	Fatigue is among three most disabling symptoms
0.171364	Medical Pain	Ever had migraine		0.177803	Pain Intensity	Scale of pain that bothers most at its least in the last 24 hours		0.161192	Neuropathic Pain	Electric shocks present in pain that bothers the most		0.186365	Anxiety	Recent inability to stop or control worrying
0.168245	Fatigue	Fatigue prevents sustained physical functioning		0.176831	Pain Interference	Scale of how much pain that bothers most has interfered with enjoyment of life		0.160512	Pain Intensity	Scale of pain that bothers most right now		0.184334	Depression	Thoughts of death during worst depression
0.164232	Pain Interference	Scale of how much pain that bothers most has interfered with normal work		0.173961	Pain Intensity	Scale of pain that bothers most at its worst in the last 24 hours		0.15814	Pain Intensity	Scale of pain that bothers most on average		0.183687	Presence of Pain	Pain/discomfort today
0.162431	MSK Pain	Leg pain on walking T2		0.169721	Pain Interference	Scale of how much pain that bothers most has interfered with walking ability		0.156452	Other Pain Location	Pain type(s) experienced in last month T2		0.180374	Fatigue	Fatigue causes frequent problems
0.15861	Medical Pain	Ever had osteoarthritis affecting one or more joints (e.g. hip, knee, shoulder)		0.167076	Depression	Recent lack of interest or pleasure in doing things		0.154854	Pain Interference	Scale of how much pain that bothers most has interfered with relations with other people		0.178604	Anxiety	Recent restlessness
0.156752	Depression	Level of difficultly depression has made to do work, take care of things at home, or get along with other people		0.167054	Pain Interference	Scale of how much pain that bothers most has interfered with sleep		0.154778	Fatigue	Easily fatigued		0.169453	Fatigue	Fatigue interferes with carrying out certain duties and responsibilities
0.153988	Depression	Moving or speaking slower or faster than usual over the last two weeks		0.166432	Chest Pain	Chest pain or discomfort T2		0.152073	MSK Pain	Knee pain in last three months and rating of pain		0.167771	Anxiety	Recent worrying too much about different things
0.149095	Pain Interference	Scale of how much pain that bothers most has interfered with general activity		0.164956	Pain Interference	Scale of how much pain that bothers most has interfered with relations with other people		0.148849	Medical Pain	Ever had cancer pain		0.166905	Fatigue	Fatigue prevents sustained physical functioning
0.148344	Medical Pain	Ever had gout		0.156741	Depression	Recent feelings of depression		0.146092	MSK Pain	Leg pain in last three months and rating of pain		0.166138	Depression	Depression possibly related to stressful or traumatic event
0.145199	Pain Interference	Scale of how much pain that bothers most has interfered with enjoyment of life		0.155262	Chest Pain	Chest pain or discomfort T1		0.142066	Other Pain Location	Pain type(s) experienced in last month T1		0.158881	Depression	Poor appetite or overeating over the last two weeks
0.138417	Fatigue	Exercise brings on fatigue		0.15049	Pain Interference	Degree bothered by chest pain in the last 3 months		0.140894	Sleep	Trouble falling or staying asleep, or sleeping too much		0.15819	Medical Pain	Ever had osteoarthritis affecting one or more joints (e.g. hip, knee, shoulder)
0.136312	Fatigue	Fatigue causes frequent problems		0.147895	Depression	Recent changes in speed/amount of moving or speaking		0.140023	Medical Pain	Ever had gout		0.157498	Anxiety	Recent trouble relaxing
0.135896	Pain Interference	Degree bothered by pain/problems during intercourse in the last 3 months		0.142186	Medical Pain	Ever had diabetes (Type I or Type II)		0.139069	Fatigue	Fatigue interferes with physical functioning		0.155712	Anxiety	Recent feelings or nervousness or anxiety
0.13461	Fatigue	Fatigue interferes with carrying out certain duties and responsibilities		0.142157	Anxiety	Recent inability to stop or control worrying		0.138252	Pain Interference	Degree to which abdominal pain/discomfort/altered bowel habits affect/interfere with life in general		0.144585	Pain Intensity	Scale of pain that bothers most right now
0.131886	Medical Pain	Ever had diabetes (Type I or Type II)		0.140344	Anxiety	Recent feelings or nervousness or anxiety		0.136167	Pain Interference	Scale of how much pain that bothers most has interfered with general activity		0.143627	Anxiety	Recent feelings of foreboding
0.128689	Depression	Ever had prolonged feelings of sadness or depression		0.135239	Anxiety	Ever felt worried, tense, or anxious for most of a month or longer		0.132684	Fatigue	Fatigue causes frequent problems		0.142991	Sleep	Sleeping too much
0.12802	Pain Interference	Scale of how much pain that bothers most has interfered with relations with other people		0.134766	Anxiety	Recent trouble relaxing		0.132606	Medical Pain	Ever had carpal tunnel syndrome		0.142594	Other Pain Location	Pain or tenderness during the past week
0.127507	Depression	Ever had prolonged loss of interest in normal activities		0.13436	Depression	Recent thoughts of suicide or self-harm		0.127424	Headache	Head pain in last three months and rating of pain		0.134711	Depression	Level of difficultly depression has made to do work, take care of things at home, or get along with other people
0.123781	Fatigue	Easily fatigued		0.131081	Depression	Lifetime number of depressed periods		0.126423	Medical Pain	Ever had diabetes (Type I or Type II)		0.134309	Fatigue	Persistent or recurrent tiredness, weariness or fatigue that has lasted for at least 6 months
0.12323	Depression	Little interest or pleasure in doing things over the last two weeks		0.130745	Fatigue	Fatigue causes frequent problems		0.126311	Fatigue	Exercise brings on fatigue		0.131851	Depression	Little interest or pleasure in doing things over the last two weeks
0.117408	MSK Pain	Leg pain in last three months and rating of pain		0.127386	Anxiety	Recent restlessness		0.125851	Neuropathic Pain	Pins and needles present in pain that bothers the most		0.130637	Sleep	Trouble falling asleep
0.111811	MSK Pain	Knee pain in last three months and rating of pain		0.122058	Depression	Recent feelings of inadequacy		0.123483	Medical Pain	Ever had any cause of nerve damage/neuropathy other than diabetic neuropathy		0.128714	Pain Interference	Degree bothered by back pain in the past 3 months
0.109451	Abdominal Pain	Currently (in last 3 months) suffer from abdominal pain		0.120136	Fatigue	Fatigue interferes with work, family or social life		0.123453	Abdominal Pain	Frequency of discomfort/pain in abdomen in last 3 months		0.126308	Medical Pain	Ever had post herpetic neuralgia (pain after shingles)
0.10793	Pain Interference	Scale of how much pain that bothers most has interfered with mood		0.117727	Anxiety	Recent easy annoyance or irritability		0.114176	Pain Interference	Scale of how much pain that bothers most has interfered with sleep		0.12256	Pain Interference	Scale of how much pain that bothers most has interfered with enjoyment of life
0.105527	Pain Intensity	Scale of pain that bothers most at its least in the last 24 hours		0.115264	MSK Pain	Feet pain in last three months and rating of pain		0.113177	Neuropathic Pain	Tingling present in pain that bothers the most		0.122333	Medical Pain	Ever had diabetes (Type I or Type II)
0.105191	Pain Intensity	Scale of pain that bothers most at its worst in the last 24 hours		0.11421	Anxiety	Recent worrying too much about different things		0.1109	Sleep	Trouble falling or staying asleep, or sleeping too much over the last two weeks		0.122259	Depression	Feeling down, depressed, or hopeless over the last two weeks
0.105147	Fatigue	Fatigue interferes with work, family or social life		0.114143	Anxiety	Recent feelings of foreboding		0.11055	Pain Interference	Scale of how much pain that bothers most has interfered with enjoyment of life		0.12181	Pain Interference	Scale of how much pain that bothers most has interfered with relations with other people
0.104265	Pain Duration	Troubled by pain or discomfort present for more than 3 months		0.113441	Fatigue	Fatigue interferes with physical functioning		0.107771	Pain Interference	Scale of how much pain that bothers most has interfered with walking ability		0.115157	Pain Interference	Problems doing usual activities
0.101721	Pain Intensity	Scale of pain that bothers most right now		0.112458	Fatigue	Feeling tired or having little energy over the last two weeks		0.105108	MSK Pain	Arm pain in last three months and rating of pain		0.114781	Fatigue	Feeling tired or having little energy over the last two weeks
0.101685	Medical Pain	Ever had rheumatoid arthritis affecting one or more joints		0.11048	Depression	Poor appetite or overeating over the last two weeks		0.0983225	Abdominal Pain	Stomach or abdomen pain in last three months and rating of pain		0.114719	Pain Duration	Troubled by pain or discomfort present for more than 3 months
0.10062	Abdominal Pain	Frequency of discomfort/pain in abdomen in last 3 months		0.106317	Sleep	Trouble falling or staying asleep, or sleeping too much over the last two weeks		0.0974234	Abdominal Pain	Discomfort/pain occurring only during menstrual bleed		0.113063	Headache	Pain moderate or severe when headaches were at their worst
0.0991381	Medical Pain	Ever had any cause of nerve damage/neuropathy other than diabetic neuropathy		0.104137	MSK Pain	Knee pain in last three months and rating of pain		0.0946102	Pain Intensity	Scale of pain that bothers most at its worst in the last 24 hours		0.109123	Medical Pain	Ever had gout
0.0977838	Anxiety	Ever worried more than most people would in similar situation		0.104021	MSK Pain	Leg pain in last three months and rating of pain		0.094538	Fatigue	Fatigue is among three most disabling symptoms		0.106606	Depression	Trouble concentrating over the last two weeks
0.0961441	Fatigue	Fatigue severity over the past week		0.100312	MSK Pain	Hip pain in last three months and rating of pain		0.0936791	Pain Interference	Scale of how much pain that bothers most has interfered with mood		0.105775	Pain Interference	Scale of how much pain that bothers most has interfered with mood
0.0958454	Fatigue	Fatigue is among three most disabling symptoms		0.0996404	Fatigue	Motivation is lower when fatigued		0.0914646	Headache	Felt sick or being sick when headaches were at their worst		0.103284	Headache	Head pain in last three months and rating of pain
0.092349	Depression	Thoughts of being better off dead or of hurting self over the last two weeks		0.0992874	Neuropathic Pain	Burning pain present in pain that bothers the most		0.0895693	Depression	Depression in past six months		0.102934	Pain Intensity	Scale of pain that bothers most at its worst in the last 24 hours
0.0919506	Depression	Trouble concentrating over the last two weeks		0.0989704	Depression	Impact on normal roles during worst period of depression		0.0895519	Abdominal Pain	Frequency of discomfort/pain getting better or stopping after a bowel movement		0.100645	Pain Interference	Scale of how much pain that bothers most has interfered with walking ability
0.0919345	Medical Pain	Ever had chronic post-surgical pain		0.0977673	Fatigue	Waking unrefreshed severity over the past week		0.0877414	Fatigue	Fatigue prevents sustained physical functioning		0.0982705	Depression	Depression in past six months
0.0901087	Fatigue	Cognitive symptoms severity over the past week		0.096897	Other Pain Location	Pain type(s) experienced in last month T1		0.0851768	Pain Interference	Degree bothered by chest pain in the last 3 months		0.0975925	Pain Interference	Scale of how much pain that bothers most has interfered with general activity
0.089678	Fatigue	Fatigue interferes with physical functioning		0.0968324	Fatigue	Fatigue interferes with carrying out certain duties and responsibilities		0.0836445	Depression	Recent poor appetite or overeating		0.0969555	Depression	Recent feelings of depression
0.0893192	Medical Pain	Ever had complex regional pain syndrome (also known as CRPS)		0.0961308	Pain Interference	Degree bothered by pain/problems during intercourse in the last 3 months		0.0820793	Abdominal Pain	Currently (in last 3 months) suffer from abdominal pain		0.0953222	Depression	Feeling bad about self over the last two weeks
0.0885807	Other Pain Location	Pain or tenderness during the past week		0.0952616	Depression	Depression possibly related to childbirth		0.0819423	Headache	Bad and/or recurring headaches at any time in life		0.0915106	Depression	Weight change during worst episode of depression
0.0860309	MSK Pain	Back pain in last three months and rating of pain		0.0941235	Fatigue	Recent feelings of tiredness or low energy		0.078804	Depression	Difficulty concentrating during worst depression		0.0907695	Pain Intensity	Scale of pain that bothers most at its least in the last 24 hours
0.0849375	Anxiety	Anxiety/depression today		0.0906659	Abdominal Pain	Discomfort/pain occurring only during menstrual bleed		0.0787995	Fatigue	Suffered from fatigue or exhaustion in the last week		0.0904205	Fatigue	Exercise brings on fatigue
0.0849083	Depression	Feeling down, depressed, or hopeless over the last two weeks		0.0899024	Pain Interference	Problems doing usual activities		0.0776397	Fatigue	Motivation is lower when fatigued		0.0892909	Medical Pain	Ever had pelvic pain
0.0825388	MSK Pain	Hip pain in last three months and rating of pain		0.087208	Presence of Pain	Pain/discomfort today		0.0764526	Anxiety	Anxiety/depression today		0.087519	Depression	Impact on normal roles during worst period of depression
0.0809284	Anxiety	Ever felt worried, tense, or anxious for most of a month or longer		0.086745	Depression	Moving or speaking slower or faster than usual over the last two weeks		0.0752155	Fatigue	Fatigue interferes with work, family or social life		0.0873498	Pain Intensity	Scale of pain that bothers most on average
0.080041	Fatigue	Persistent or recurrent tiredness, weariness or fatigue that has lasted for at least 6 months		0.0862855	Fatigue	Fatigue is among three most disabling symptoms		0.0747707	Depression	Duration of worst depression		0.0841201	Headache	Days per month having headaches when they were at their worst
0.0764055	Pain Interference	Scale of how much pain that bothers most has interfered with sleep		0.0861264	Depression	Level of difficultly depression has made to do work, take care of things at home, or get along with other people		0.073857	MSK Pain	Leg pain on walking T2		0.0831035	Headache	Number of days with headache in past three months
0.0763976	Fatigue	Feeling tired or having little energy over the last two weeks		0.0854854	Anxiety	Ever worried more than most people would in similar situation		0.0736001	Pain Duration	Troubled by pain or discomfort present for more than 3 months		0.0798664	Pain Interference	Mobility problems today
0.0727523	Pain Intensity	Scale of pain that bothers most on average		0.0840538	Sleep	Sleeplessness / insomnia		0.0735705	Pain Interference	Scale of how much pain that bothers most has interfered with normal work		0.0789566	Abdominal Pain	Currently (in last 3 months) suffer from abdominal pain
0.0725121	Pain Interference	Degree bothered by pain in arms/legs/joints in the past 3 months		0.0839592	Fatigue	Persistent or recurrent tiredness, weariness or fatigue that has lasted for at least 6 months		0.0720737	Anxiety	Recent inability to stop or control worrying		0.0770646	Depression	Recent thoughts of suicide or self-harm
0.0679378	Anxiety	Recent worrying too much about different things		0.0817518	Pain Interference	Mobility problems today		0.071832	Sleep	Did your sleep change?		0.0764781	Fatigue	Suffered from fatigue or exhaustion in the last week
0.0668813	Sleep	Trouble falling or staying asleep, or sleeping too much		0.0812725	Fatigue	Easily fatigued		0.0714822	Other Pain Location	Area most bothered by pain in the last three months		0.076346	Sleep	Trouble falling or staying asleep, or sleeping too much
0.066625	Anxiety	Recent trouble relaxing		0.0784542	Depression	Fraction of day affected during worst episode of depression		0.0713008	Depression	Professional informed about depression		0.0748043	Sleep	Waking too early
0.0661005	MSK Pain	Feet pain in last three months and rating of pain		0.0780324	Other Pain Location	Pain type(s) experienced in last month T2		0.0697067	Medical Pain	Ever had post herpetic neuralgia (pain after shingles)		0.0727443	Pain Interference	Self-care problems today
0.0660741	Anxiety	Recent feelings or nervousness or anxiety		0.0744719	Fatigue	Suffered from fatigue or exhaustion in the last week		0.0696177	Depression	Ever had prolonged loss of interest in normal activities		0.0699374	Other Pain Location	Pain or discomfort in another part of the body in the last 3 months
0.0625146	Depression	Weight change during worst episode of depression		0.0737184	Abdominal Pain	Stools looser when abdominal discomfort/pain started		0.0686877	Fatigue	Persistent or recurrent tiredness, weariness or fatigue that has lasted for at least 6 months		0.0698591	Depression	Recent changes in speed/amount of moving or speaking
0.0617571	Depression	Feelings of tiredness during worst episode of depression		0.0709985	Depression	Duration of worst depression		0.0682006	Medical Pain	Ever had rheumatoid arthritis affecting one or more joints		0.0679177	Pain Interference	Scale of how much pain that bothers most has interfered with normal work
0.0614895	Fatigue	Waking unrefreshed severity over the past week		0.0705518	Depression	Difficulty concentrating during worst depression		0.0678318	Anxiety	Recent worrying too much about different things		0.0676845	Headache	Bad and/or recurring headaches at any time in life
0.0592255	Depression	Fraction of day affected during worst episode of depression		0.0697345	Pain Interference	Degree bothered by back pain in the past 3 months		0.0675615	Neuropathic Pain	Painful cold present in pain that bothers the most		0.0614849	Medical Pain	Ever had rheumatoid arthritis affecting one or more joints
0.0585047	Anxiety	Recent inability to stop or control worrying		0.0679046	Depression	Recent poor appetite or overeating		0.0669697	Anxiety	Ever felt worried, tense, or anxious for most of a month or longer		0.0614455	Fatigue	Waking unrefreshed severity over the past week
0.0574417	Neuropathic Pain	Pins and needles present in pain that bothers the most		0.0669869	Depression	Feeling bad about self over the last two weeks		0.0665776	Medical Pain	Ever had chronic post-surgical pain		0.0607979	MSK Pain	Feet pain in last three months and rating of pain
0.0572677	Depression	Frequency of depressed days during worst episode of depression		0.0668313	Fatigue	Fatigue prevents sustained physical functioning		0.066499	Depression	Thoughts of death during worst depression		0.0601817	MSK Pain	Back pain in last three months and rating of pain
0.0566015	MSK Pain	Hand pain in last three months and rating of pain		0.0642675	Other Pain Location	Pain or discomfort in another part of the body in the last 3 months		0.0652722	Other Pain Location	Pain or discomfort all over the body in the last 3 months		0.0598605	Depression	Duration of worst depression
0.0564866	Depression	Feeling bad about self over the last two weeks		0.0639276	Fatigue	Fatigue severity over the past week		0.0650251	Chest Pain	Chest pain or discomfort T1		0.0597908	Depression	Professional informed about depression
0.055738	Depression	Feelings of worthlessness during worst period of depression		0.0634463	Depression	Depression possibly related to stressful or traumatic event		0.0644071	Anxiety	Recent feelings or nervousness or anxiety		0.0581103	Other Pain Location	Pain type(s) experienced in last month T2
0.0555596	Neuropathic Pain	Numbness present in pain that bothers the most		0.0629229	MSK Pain	Hand pain in last three months and rating of pain		0.0628616	Depression	Feelings of worthlessness during worst period of depression		0.057501	Anxiety	Anxiety/depression today
0.0542458	Chest Pain	Chest pain or discomfort T1		0.0601789	Neuropathic Pain	Painful cold present in pain that bothers the most		0.0625609	Abdominal Pain	Pain or cramps in lower abdomen in past six months		0.0562181	Sleep	Did your sleep change?
0.0529627	Depression	Depression in past six months		0.0588502	Headache	Headache in past six months		0.0622733	Pain Interference	Self-care problems today		0.0530234	Abdominal Pain	Frequency of discomfort/pain in abdomen in last 3 months
0.0524105	Depression	Recent poor appetite or overeating		0.0580302	Abdominal Pain	Frequency of harder stools when abdominal discomfort/pain started		0.060914	Depression	Recent feelings of depression		0.0529664	MSK Pain	Hip pain in last three months and rating of pain
0.0508048	Medical Pain	Ever had cancer pain		0.057814	Depression	Ever had prolonged loss of interest in normal activities		0.0596988	Depression	Feelings of tiredness during worst episode of depression		0.0520711	Abdominal Pain	Stools looser when abdominal discomfort/pain started
0.0503936	Other Pain Location	All over body pain in last three months and rating of pain		0.0571939	Medical Pain	Ever had post herpetic neuralgia (pain after shingles)		0.0593461	Depression	Lifetime number of depressed periods		0.0506602	Abdominal Pain	Abdominal discomfort/pain for 6 months or longer
0.0493975	Neuropathic Pain	Itching present in pain that bothers the most		0.0562855	Sleep	Trouble falling or staying asleep, or sleeping too much		0.0583849	Headache	Days per month having headaches when they were at their worst		0.0502163	Depression	Ever had prolonged loss of interest in normal activities
0.0464898	Depression	Depression possibly related to childbirth		0.0559654	Depression	Professional informed about depression		0.0575347	Depression	Feeling down, depressed, or hopeless over the last two weeks		0.0498213	Fatigue	Fatigue severity over the past week
0.0459654	Chest Pain	Chest pain or discomfort T2		0.0550471	Depression	Frequency of depressed days during worst episode of depression		0.0572636	Medical Pain	Ever had migraine		0.0495594	Medical Pain	Ever had any cause of nerve damage/neuropathy other than diabetic neuropathy
0.0459282	Abdominal Pain	Discomfort/pain occurring only during menstrual bleed		0.0539024	MSK Pain	Back pain in last three months and rating of pain		0.05718	Pain Interference	Degree bothered by pain in arms/legs/joints in the past 3 months		0.0481074	Headache	Develop tiredness, yawning, concentration problems, changes in mood or appetite, irritability, neck stiffness, light or sound sensitivity before or near the onset of headaches
0.0455449	Sleep	Did your sleep change?		0.0536334	Pain Duration	Length of time of pain or discomfort		0.056512	Headache	Pain moderate or severe when headaches were at their worst		0.0430825	MSK Pain	Leg pain on walking T2
0.0454623	Anxiety	Recent feelings of foreboding		0.0516156	Pain Duration	Troubled by pain or discomfort present for more than 3 months		0.0553203	Headache	Tingling or numbness in face, arms or legs before or near the onset of headaches		0.0429651	Fatigue	Recent feelings of tiredness or low energy
0.0452635	Depression	Difficulty concentrating during worst depression		0.050986	Headache	Felt sick or being sick when headaches were at their worst		0.0550325	Anxiety	Recent trouble relaxing		0.0420899	Medical Pain	Ever had cancer pain
0.0444675	Other Pain Location	Pain type(s) experienced in last month T2		0.0499826	Depression	Feeling down, depressed, or hopeless over the last two weeks		0.0542215	Headache	Bothered by light when headaches were at their worst		0.041739	Abdominal Pain	Discomfort/pain occurring only during menstrual bleed
0.04434	Abdominal Pain	Pain or cramps in lower abdomen in past six months		0.0479403	Depression	Little interest or pleasure in doing things over the last two weeks		0.0534919	Headache	Pain made worse by routine activities when headaches were at their worst		0.0417012	Depression	Recent feelings of inadequacy
0.044013	Medical Pain	Ever had pelvic pain		0.0450095	MSK Pain	Arm pain in last three months and rating of pain		0.0524832	Chest Pain	Chest pain or discomfort T2		0.0396082	Pain Interference	Degree to which abdominal pain/discomfort/altered bowel habits affect/interfere with life in general
0.0428703	Other Pain Location	Location of pain during the past week		0.0434691	Neuropathic Pain	Tingling present in pain that bothers the most		0.0522916	Other Pain Location	Location of pain during the past week		0.0395082	Sleep	Trouble falling or staying asleep, or sleeping too much over the last two weeks
0.0426562	MSK Pain	Arm pain in last three months and rating of pain		0.0434658	Medical Pain	Ever had complex regional pain syndrome (also known as CRPS)		0.0502448	Depression	Poor appetite or overeating over the last two weeks		0.0387706	Medical Pain	Ever had carpal tunnel syndrome
0.0409457	Pain Interference	Degree to which abdominal pain/discomfort/altered bowel habits affect/interfere with life in general		0.0431548	Depression	Trouble concentrating over the last two weeks		0.0501383	Fatigue	Feeling tired or having little energy over the last two weeks		0.0383189	Depression	Recent poor appetite or overeating
0.0401973	Depression	Recent feelings of inadequacy		0.0417155	Medical Pain	Ever had any cause of nerve damage/neuropathy other than diabetic neuropathy		0.0496912	MSK Pain	Neck or shoulder pain in last three months and rating of pain		0.0383053	MSK Pain	Arm pain in last three months and rating of pain
0.039264	Headache	Felt sick or being sick when headaches were at their worst		0.0370796	Depression	Thoughts of death during worst depression		0.0494143	Chest Pain	Chest pain in last three months and rating of pain		0.0378993	Neuropathic Pain	Tingling present in pain that bothers the most
0.0391926	MSK Pain	Leg pain on walking T1		0.0351457	Medical Pain	Ever had chronic post-surgical pain		0.0483236	Abdominal Pain	Frequency of harder stools when abdominal discomfort/pain started		0.0353801	Depression	Frequency of depressed days during worst episode of depression
0.0382684	Chest Pain	Chest pain in last three months and rating of pain		0.0348897	Depression	Ever had prolonged feelings of sadness or depression		0.0464932	Pain Interference	Degree bothered by pain/problems during intercourse in the last 3 months		0.0353161	Pain Interference	Degree bothered by pain in arms/legs/joints in the past 3 months
0.0378196	Other Pain Location	Pain or discomfort all over the body in the last 3 months		0.0342932	Abdominal Pain	Frequency of discomfort/pain getting better or stopping after a bowel movement		0.0437518	MSK Pain	Feet pain in last three months and rating of pain		0.0349809	Neuropathic Pain	Itching present in pain that bothers the most
0.0369231	Abdominal Pain	Abdominal discomfort/pain for 6 months or longer		0.0342638	Other Pain Location	Location of pain during the past week		0.0428021	Headache	Number of days with headache in past three months		0.0349302	Headache	Pain worst on just one side when headaches were at their worst
0.0367647	Other Pain Location	Pain or discomfort in another part of the body in the last 3 months		0.0339449	Medical Pain	Ever had osteoarthritis affecting one or more joints (e.g. hip, knee, shoulder)		0.0419195	Fatigue	Fatigue interferes with carrying out certain duties and responsibilities		0.0347514	Depression	Difficulty concentrating during worst depression
0.0361343	Medical Pain	Ever had post herpetic neuralgia (pain after shingles)		0.0328023	Headache	Bothered by sound when headaches were at their worst		0.0418382	Pain Duration	Length of time of pain or discomfort		0.0338346	Face Pain	Face pain in last three months and rating of pain
0.0361265	Depression	Professional informed about depression		0.0325757	Medical Pain	Ever had carpal tunnel syndrome		0.0417415	Headache	Pain worst on just one side when headaches were at their worst		0.0332922	Pain Duration	Length of time of pain or discomfort
0.0349834	Headache	Pain pounding, pulsating or throbbing when headaches were at their worst		0.0310641	Anxiety	Anxiety/depression today		0.0409964	Depression	Thoughts of being better off dead or of hurting self over the last two weeks		0.0311929	Depression	Fraction of day affected during worst episode of depression
0.0349829	Neuropathic Pain	Tingling present in pain that bothers the most		0.0295519	Other Pain Location	Area most bothered by pain in the last three months		0.0398832	Depression	Fraction of day affected during worst episode of depression		0.0294616	MSK Pain	Neck or shoulder pain in last three months and rating of pain
0.0347932	Fatigue	Recent feelings of tiredness or low energy		0.0291923	Pain Interference	Self-care problems today		0.0391061	Headache	Bothered by sound when headaches were at their worst		0.029375	Headache	Headache in past six months
0.0347479	Headache	Bothered by sound when headaches were at their worst		0.0284227	Sleep	Sleeping too much		0.0387322	Sleep	Trouble falling asleep		0.029253	Abdominal Pain	Pain or cramps in lower abdomen in past six months
0.0346598	Fatigue	Suffered from fatigue or exhaustion in the last week		0.0280337	MSK Pain	Leg pain on walking T2		0.0386556	Depression	Frequency of depressed days during worst episode of depression		0.0282338	Abdominal Pain	Frequency of discomfort/pain getting better or stopping after a bowel movement
0.0346015	Headache	Number of days with headache in past three months		0.0279842	Sleep	Did your sleep change?		0.0386253	Headache	Develop tiredness, yawning, concentration problems, changes in mood or appetite, irritability, neck stiffness, light or sound sensitivity before or near the onset of headaches		0.0278597	Depression	Moving or speaking slower or faster than usual over the last two weeks
0.0343477	Headache	Pain worst on just one side when headaches were at their worst		0.0278305	Headache	Pain pounding, pulsating or throbbing when headaches were at their worst		0.0375712	Depression	Moving or speaking slower or faster than usual over the last two weeks		0.0277475	Headache	Pain made worse by routine activities when headaches were at their worst
0.0333629	Pain Interference	Degree bothered by back pain in the past 3 months		0.0270893	Headache	Head pain in last three months and rating of pain		0.0372134	Other Pain Location	Pain or tenderness during the past week		0.0273986	Other Pain Location	Location of pain during the past week
0.0332609	Pain Interference	Degree bothered by chest pain in the last 3 months		0.0268104	Headache	Pain worst on just one side when headaches were at their worst		0.036935	Depression	Recent feelings of inadequacy		0.0273115	Medical Pain	Ever had migraine
0.0325877	MSK Pain	Neck or shoulder pain in last three months and rating of pain		0.0253574	Abdominal Pain	Abdominal discomfort/pain for 6 months or longer		0.036622	Depression	Recent thoughts of suicide or self-harm		0.0272979	Medical Pain	Ever had chronic Fatigue Syndrome or Myalgic Encephalomyelitis (M.E.)
0.0323987	Medical Pain	Ever had chronic Fatigue Syndrome or Myalgic Encephalomyelitis (M.E.)		0.0251048	Headache	Days per month having headaches when they were at their worst		0.0361902	Medical Pain	Ever had chronic Fatigue Syndrome or Myalgic Encephalomyelitis (M.E.)		0.0266749	Other Pain Location	Area most bothered by pain in the last three months
0.0317653	Headache	Pain made worse by routine activities when headaches were at their worst		0.0235868	Face Pain	Face pain in last three months and rating of pain		0.0343831	Fatigue	Recent feelings of tiredness or low energy		0.0259141	MSK Pain	Knee pain in last three months and rating of pain
0.0310302	Anxiety	Recent easy annoyance or irritability		0.0230421	Pain Interference	Degree bothered by pain in arms/legs/joints in the past 3 months		0.032313	Pain Interference	Degree bothered by back pain in the past 3 months		0.024645	Fatigue	Cognitive symptoms severity over the past week
0.0296239	Depression	Depression possibly related to stressful or traumatic event		0.0209208	Medical Pain	Ever had fibromyalgia syndrome		0.0316809	Headache	Visual changes before or near the onset of headaches		0.0237088	Medical Pain	Ever had fibromyalgia syndrome
0.0296024	Depression	Poor appetite or overeating over the last two weeks		0.0208428	Headache	Pain made worse by routine activities when headaches were at their worst		0.0315505	MSK Pain	Hand pain in last three months and rating of pain		0.023706	Pain Interference	Degree bothered by pain/problems during intercourse in the last 3 months
0.0292933	Headache	Pain moderate or severe when headaches were at their worst		0.0185044	MSK Pain	Neck or shoulder pain in last three months and rating of pain		0.0296159	Sleep	Sleeping too much		0.0236203	Anxiety	Recent easy annoyance or irritability
0.028559	Other Pain Location	Pain type(s) experienced in last month T1		0.0178031	Other Pain Location	Pain or discomfort all over the body in the last 3 months		0.0285483	Depression	Depression possibly related to childbirth		0.0212248	Depression	Depression possibly related to childbirth
0.0276426	Headache	Bothered by light when headaches were at their worst		0.0173948	Headache	Number of days with headache in past three months		0.0285184	Depression	Recent changes in speed/amount of moving or speaking		0.0197069	Other Pain Location	All over body pain in last three months and rating of pain
0.0264959	Headache	Head pain in last three months and rating of pain		0.017215	Fatigue	Cognitive symptoms severity over the past week		0.0279813	Neuropathic Pain	Burning pain present in pain that bothers the most		0.0196385	Depression	Thoughts of being better off dead or of hurting self over the last two weeks
0.0264278	Depression	Recent feelings of depression		0.0163143	Medical Pain	Ever had cancer pain		0.0267933	Fatigue	Cognitive symptoms severity over the past week		0.0182399	MSK Pain	Hand pain in last three months and rating of pain
0.0258626	Headache	Develop tiredness, yawning, concentration problems, changes in mood or appetite, irritability, neck stiffness, light or sound sensitivity before or near the onset of headaches		0.0159528	Other Pain Location	All over body pain in last three months and rating of pain		0.0256406	Pain Interference	Mobility problems today		0.0180781	Headache	Visual changes before or near the onset of headaches
0.0257647	Depression	Thoughts of death during worst depression		0.0147385	Abdominal Pain	Stomach or abdomen pain in last three months and rating of pain		0.0255727	Presence of Pain	Pain/discomfort today		0.0171778	Chest Pain	Chest pain in last three months and rating of pain
0.0255366	Medical Pain	Ever had fibromyalgia syndrome		0.0130486	Depression	Depression in past six months		0.0228062	Depression	Weight change during worst episode of depression		0.0168408	Medical Pain	Ever had chronic post-surgical pain
0.0238569	Medical Pain	Ever had carpal tunnel syndrome		0.0128652	Depression	Weight change during worst episode of depression		0.0207446	Anxiety	Ever worried more than most people would in similar situation		0.0168038	Other Pain Location	Pain or discomfort all over the body in the last 3 months
0.0225578	Depression	Impact on normal roles during worst period of depression		0.0126202	Headache	Develop tiredness, yawning, concentration problems, changes in mood or appetite, irritability, neck stiffness, light or sound sensitivity before or near the onset of headaches		0.0185758	Anxiety	Recent easy annoyance or irritability		0.0167644	Headache	Pain pounding, pulsating or throbbing when headaches were at their worst
0.0212489	Neuropathic Pain	Painful cold present in pain that bothers the most		0.0125804	Headache	Tingling or numbness in face, arms or legs before or near the onset of headaches		0.0180156	Depression	Impact on normal roles during worst period of depression		0.0153929	Headache	Bothered by sound when headaches were at their worst
0.0202725	Depression	Recent changes in speed/amount of moving or speaking		0.0122928	Sleep	Trouble falling asleep		0.0180065	Headache	Pain pounding, pulsating or throbbing when headaches were at their worst		0.0152499	Medical Pain	Ever had complex regional pain syndrome (also known as CRPS)
0.0193189	Anxiety	Recent restlessness		0.0113887	Other Pain Location	Pain or tenderness during the past week		0.0169906	Depression	Recent lack of interest or pleasure in doing things		0.0151717	Depression	Recent trouble concentrating on things
0.0175707	Neuropathic Pain	Electric shocks present in pain that bothers the most		0.0113224	Medical Pain	Ever had rheumatoid arthritis affecting one or more joints		0.0169322	Fatigue	Waking unrefreshed severity over the past week		0.0151425	MSK Pain	Leg pain in last three months and rating of pain
0.014339	Sleep	Trouble falling or staying asleep, or sleeping too much over the last two weeks		0.0106811	Neuropathic Pain	Numbness present in pain that bothers the most		0.015677	Sleep	Waking too early		0.0147869	Neuropathic Pain	Pins and needles present in pain that bothers the most
0.0124305	Depression	Recent thoughts of suicide or self-harm		0.0105014	Depression	Feelings of worthlessness during worst period of depression		0.0156462	Anxiety	Recent restlessness		0.0138854	Abdominal Pain	Frequency of harder stools when abdominal discomfort/pain started
0.010914	Pain Duration	Length of time of pain or discomfort		0.00930344	Neuropathic Pain	Electric shocks present in pain that bothers the most		0.0156293	Depression	Recent trouble concentrating on things		0.0135253	Chest Pain	Chest pain or discomfort T2
0.0107144	Depression	Lifetime number of depressed periods		0.00911421	Fatigue	Exercise brings on fatigue		0.0154529	Neuropathic Pain	Itching present in pain that bothers the most		0.0133961	Other Pain Location	Pain type(s) experienced in last month T1
0.00957701	Depression	Recent lack of interest or pleasure in doing things		0.00886694	Depression	Feelings of tiredness during worst episode of depression		0.0143221	Medical Pain	Ever had pelvic pain		0.0133023	Medical Pain	Scale to indicate how health is today
0.00956138	Depression	Duration of worst depression		0.00806154	Headache	Visual changes before or near the onset of headaches		0.0134261	Depression	Trouble concentrating over the last two weeks		0.0130904	Chest Pain	Chest pain or discomfort T1
0.00928456	Abdominal Pain	Frequency of discomfort/pain getting better or stopping after a bowel movement		0.00792377	Medical Pain	Scale to indicate how health is today		0.0125519	Abdominal Pain	Stools looser when abdominal discomfort/pain started		0.0107731	MSK Pain	Leg pain on walking T1
0.00901083	Neuropathic Pain	Burning pain present in pain that bothers the most		0.00783036	Neuropathic Pain	Itching present in pain that bothers the most		0.012276	Depression	Depression possibly related to stressful or traumatic event		0.0100947	Depression	Lifetime number of depressed periods
0.00877016	Sleep	Sleeping too much		0.00732226	Headache	Bothered by light when headaches were at their worst		0.0122548	Depression	Little interest or pleasure in doing things over the last two weeks		0.00990501	Abdominal Pain	Stomach or abdomen pain in last three months and rating of pain
0.0072411	Abdominal Pain	Stomach or abdomen pain in last three months and rating of pain		0.0065779	Medical Pain	Ever had pelvic pain		0.0121423	Other Pain Location	All over body pain in last three months and rating of pain		0.00987011	Pain Interference	Degree bothered by chest pain in the last 3 months
0.00710071	Other Pain Location	Area most bothered by pain in the last three months		0.00611054	Abdominal Pain	Currently (in last 3 months) suffer from abdominal pain		0.011682	Depression	Feeling bad about self over the last two weeks		0.0096626	Neuropathic Pain	Numbness present in pain that bothers the most
0.00688739	Sleep	Trouble falling asleep		0.00590093	MSK Pain	Leg pain on walking T1		0.0109598	Other Pain Location	Pain or discomfort in another part of the body in the last 3 months		0.00957263	Headache	Bothered by light when headaches were at their worst
0.00684634	Face Pain	Face pain in last three months and rating of pain		0.00478654	Headache	Pain moderate or severe when headaches were at their worst		0.0106369	Fatigue	Fatigue severity over the past week		0.00940616	Depression	Recent lack of interest or pleasure in doing things
0.00636555	Headache	Days per month having headaches when they were at their worst		0.00446973	Headache	Bad and/or recurring headaches at any time in life		0.0100262	Depression	Level of difficultly depression has made to do work, take care of things at home, or get along with other people		0.00729036	Anxiety	Ever worried more than most people would in similar situation
0.00538244	Abdominal Pain	Stools looser when abdominal discomfort/pain started		0.00443647	Depression	Thoughts of being better off dead or of hurting self over the last two weeks		0.00860478	Pain Interference	Problems doing usual activities		0.00711169	Depression	Feelings of tiredness during worst episode of depression
0.00521197	Headache	Visual changes before or near the onset of headaches		0.00372932	Medical Pain	Ever had migraine		0.00774541	Medical Pain	Ever had fibromyalgia syndrome		0.00687205	Neuropathic Pain	Burning pain present in pain that bothers the most
0.00495272	Abdominal Pain	Frequency of harder stools when abdominal discomfort/pain started		0.00336324	Pain Interference	Degree to which abdominal pain/discomfort/altered bowel habits affect/interfere with life in general		0.00731601	Medical Pain	Ever had complex regional pain syndrome (also known as CRPS)		0.00666949	Depression	Feelings of worthlessness during worst period of depression
0.00460742	Medical Pain	Scale to indicate how health is today		0.00255925	Neuropathic Pain	Pins and needles present in pain that bothers the most		0.00699048	Medical Pain	Scale to indicate how health is today		0.00532136	Neuropathic Pain	Painful cold present in pain that bothers the most
0.0039741	Depression	Recent trouble concentrating on things		0.0023499	Chest Pain	Chest pain in last three months and rating of pain		0.00674938	Face Pain	Face pain in last three months and rating of pain		0.00523983	Anxiety	Ever felt worried, tense, or anxious for most of a month or longer
0.00314954	Headache	Tingling or numbness in face, arms or legs before or near the onset of headaches		0.00191627	Medical Pain	Ever had chronic Fatigue Syndrome or Myalgic Encephalomyelitis (M.E.)		0.00593679	MSK Pain	Back pain in last three months and rating of pain		0.00498119	Depression	Ever had prolonged feelings of sadness or depression
0.00258397	Sleep	Sleeplessness / insomnia		0.00123487	Abdominal Pain	Pain or cramps in lower abdomen in past six months		0.00449223	MSK Pain	Hip pain in last three months and rating of pain		0.00243827	Headache	Tingling or numbness in face, arms or legs before or near the onset of headaches
0.00210018	Fatigue	Motivation is lower when fatigued		0.00119124	Sleep	Waking too early		0.00284715	MSK Pain	Leg pain on walking T1		0.00124581	Headache	Felt sick or being sick when headaches were at their worst
0.000254843	Sleep	Waking too early		0.00102764	Abdominal Pain	Frequency of discomfort/pain in abdomen in last 3 months		0.00098911	Anxiety	Recent feelings of foreboding		0.000619559	Neuropathic Pain	Electric shocks present in pain that bothers the most
	Sex				Sex				Sex				Sex
	BMI				BMI				BMI				BMI
	Age				Age				Age				Age

## Sheet: SupT4_recoding
Supplementary Table 4. Examples of Recoding to standardize data directionality and scale.
Fatigue Severity
DataField	120040	Fatigue severity over the past week
dataCode	3003
Original Value	Recoded Value	Participant Response
-818	NaN	Prefer not to answer
-524	10	Severe: pervasive, continuous, life disturbing problems
-523	6.6	Moderate: considerable problems; often present and/or at a moderate level
-522	3.3	Slight or mild problems: generally mild or intermittent
-521	0	No problem
Mobility Problems
DataField	120098	Mobility problems today
dataCode	3004
Original Code	Recoded Value	Participant Response
-525	10	I am unable to walk about
-524	7.5	I have severe problems in walking about
-523	5	I have moderate problems in walking about
-522	2.5	I have slight problems in walking about
-521	0	I have no problems in walking about
Post-Surgical Pain
DataField	120005	Ever had chronic post-surgical pain
dataCode	502
Original Code	Recoded Value	Participant Response
-818	NaN	Prefer not to answer
-121	0	Do not know
0	0	No
1	10	Yes
Fatigue
DataField	120121	Fatigue Severity
dataCode	584
Original Code	Recoded Value	Participant Response
-818	NaN	Prefer not to answer
1	0	1
2	1.6	2
3	3.26	3
4	5	4
5	6.6667	5
6	8.33337	6
7	10	7

## Sheet: SupT5A_BrainVars_Schaefer
Supplementary Table 5A. Schaefer-Yeo Anatomical Labels for 7 and 17-Network Schemes.
	Hemisphere	7Region	7Node	Hemi_7Network	17Region	17Node	Hemi_17Network
1	Left	Visual	1	Left Visual	VisCent	VisCent_ExStr_1	Left VisCent
2	Left	Visual	2	Left Visual	VisCent	VisCent_ExStr_2	Left VisCent
3	Left	Visual	3	Left Visual	VisCent	VisCent_Striate_1	Left VisCent
4	Left	Visual	4	Left Visual	VisCent	VisCent_ExStr_3	Left VisCent
5	Left	Visual	5	Left Visual	VisPeri	VisPeri_ExStrInf_1	Left VisPeri
6	Left	Visual	6	Left Visual	VisPeri	VisPeri_StriCal_1	Left VisPeri
7	Left	Visual	7	Left Visual	VisPeri	VisPeri_ExStrSup_1	Left VisPeri
8	Left	Visual	8	Left Visual	SomMotA	SomMotA_1	Left SomMotA
9	Left	Visual	9	Left Visual	SomMotA	SomMotA_2	Left SomMotA
10	Left	SomMot	1	Left SomMot	SomMotB	SomMotB_Aud_1	Left SomMotB
11	Left	SomMot	2	Left SomMot	SomMotB	SomMotB_S2_1	Left SomMotB
12	Left	SomMot	3	Left SomMot	SomMotB	SomMotB_S2_2	Left SomMotB
13	Left	SomMot	4	Left SomMot	SomMotB	SomMotB_Cent_1	Left SomMotB
14	Left	SomMot	5	Left SomMot	DorsAttnA	DorsAttnA_TempOcc_1	Left DorsAttnA
15	Left	SomMot	6	Left SomMot	DorsAttnA	DorsAttnA_ParOcc_1	Left DorsAttnA
16	Left	DorsAttn	Post_1	Left DorsAttn	DorsAttnA	DorsAttnA_SPL_1	Left DorsAttnA
17	Left	DorsAttn	Post_2	Left DorsAttn	DorsAttnB	DorsAttnB_PostC_1	Left DorsAttnB
18	Left	DorsAttn	Post_3	Left DorsAttn	DorsAttnB	DorsAttnB_PostC_2	Left DorsAttnB
19	Left	DorsAttn	Post_4	Left DorsAttn	DorsAttnB	DorsAttnB_PostC_3	Left DorsAttnB
20	Left	DorsAttn	Post_5	Left DorsAttn	DorsAttnB	DorsAttnB_FEF_1	Left DorsAttnB
21	Left	DorsAttn	Post_6	Left DorsAttn	SalVentAttn A	SalVentAttnA_ParOper_1	Left SalVentAttn A
22	Left	DorsAttn	PrCv_1	Left DorsAttn	SalVentAttn A	SalVentAttnA_Ins_1	Left SalVentAttn A
23	Left	DorsAttn	FEF_1	Left DorsAttn	SalVentAttn A	SalVentAttnA_Ins_2	Left SalVentAttn A
24	Left	SalVentAttn	ParOper_1	Left SalVentAttn	SalVentAttn A	SalVentAttnA_ParMed_1	Left SalVentAttn A
25	Left	SalVentAttn	FrOperIns_1	Left SalVentAttn	SalVentAttn A	SalVentAttnA_FrMed_1	Left SalVentAttn A
26	Left	SalVentAttn	FrOperIns_2	Left SalVentAttn	SalVentAttn B	SalVentAttnB_PFCl_1	Left SalVentAttn B
27	Left	SalVentAttn	PFCI_1	Left SalVentAttn	SalVentAttn B	SalVentAttnB_PFCmp_1	Left SalVentAttn B
28	Left	SalVentAttn	Med_1	Left SalVentAttn	LimbicB	LimbicB_OFC_1	Left LimbicB
29	Left	SalVentAttn	Med_2	Left SalVentAttn	Limbic A	LimbicA_TempPole_1	Left Limbic A
30	Left	SalVentAttn	Med_3	Left SalVentAttn	Limbic A	LimbicA_TempPole_2	Left Limbic A
31	Left	Limbic	OFC_1	Left Limbic	Control A	ContA_IPS_1	Left Control A
32	Left	Limbic	TempPole_1	Left Limbic	Control A	ContA_PFCl_1	Left Control A
33	Left	Limbic	TempPole_2	Left Limbic	Control A	ContA_PFCl_2	Left Control A
34	Left	Cont	Par_1	Left Cont	Control B	ContB_PFClv_1	Left Control B
35	Left	Cont	PFCI_1	Left Cont	Control C	ContC_pCun_1	Left Control C
36	Left	Cont	pCun_1	Left Cont	Control C	ContC_pCun_2	Left Control C
37	Left	Cont	Cing_1	Left Cont	Control C	ContC_Cingp_1	Left Control C
38	Left	Default	Temp_1	Left Default	Default A	DefaultA_PFCd_1	Left Default A
39	Left	Default	Temp_2	Left Default	Default A	DefaultA_pCunPCC_1	Left Default A
40	Left	Default	Par_1	Left Default	Default A	DefaultA_PFCm_1	Left Default A
41	Left	Default	Par_2	Left Default	Default B	DefaultB_Temp_1	Left Default B
42	Left	Default	PFC_1	Left Default	Default B	DefaultB_Temp_2	Left Default B
43	Left	Default	PFC_2	Left Default	Default B	DefaultB_IPL_1	Left Default B
44	Left	Default	PFC_3	Left Default	Default B	DefaultB_PFCd_1	Left Default B
45	Left	Default	PFC_4	Left Default	Default B	DefaultB_PFCl_1	Left Default B
46	Left	Default	PFC_5	Left Default	Default B	DefaultB_PFCv_1	Left Default B
47	Left	Default	PFC_6	Left Default	Default B	DefaultB_PFCv_2	Left Default B
48	Left	Default	PFC_7	Left Default	Default C	DefaultC_Rsp_1	Left Default C
49	Left	Default	pCunPCC_1	Left Default	Default C	DefaultC_PHC_1	Left Default C
50	Left	Default	pCunPCC_2	Left Default	TempPar	TempPar_1	Left TempPar
51	Right	Visual	1	Right Visual	VisCent	VisCent_ExStr_1	Right VisCent
52	Right	Visual	2	Right Visual	VisCent	VisCent_ExStr_2	Right VisCent
53	Right	Visual	3	Right Visual	VisCent	VisCent_ExStr_3	Right VisCent
54	Right	Visual	4	Right Visual	VisCent	VisPeri_StriCal_1	Right VisCent
55	Right	Visual	5	Right Visual	VisPeri	VisPeri_ExStrInf_1	Right VisPeri
56	Right	Visual	6	Right Visual	VisPeri	VisPeri_ExStrSup_1	Right VisPeri
57	Right	Visual	7	Right Visual	VisPeri	SomMotA_1	Right VisPeri
58	Right	Visual	8	Right Visual	SomMotA	SomMotA_2	Right SomMotA
59	Right	SomMot	1	Right SomMot	SomMotA	SomMotA_3	Right SomMotA
60	Right	SomMot	2	Right SomMot	SomMotB	SomMotA_4	Right SomMotB
61	Right	SomMot	3	Right SomMot	SomMotB	SomMotB_Aud_1	Right SomMotB
62	Right	SomMot	4	Right SomMot	SomMotB	SomMotB_S2_1	Right SomMotB
63	Right	SomMot	5	Right SomMot	SomMotB	SomMotB_S2_2	Right SomMotB
64	Right	SomMot	6	Right SomMot	DorsAttnA	SomMotB_Cent_1	Right DorsAttnA
65	Right	SomMot	7	Right SomMot	DorsAttnA	DorsAttnA_TempOcc_1	Right DorsAttnA
66	Right	SomMot	8	Right SomMot	DorsAttnA	DorsAttnA_ParOcc_1	Right DorsAttnA
67	Right	DorsAttn	Post_1	Right DorsAttn	DorsAttnB	DorsAttnA_SPL_1	Right DorsAttnB
68	Right	DorsAttn	Post_2	Right DorsAttn	DorsAttnB	DorsAttnB_PostC_1	Right DorsAttnB
69	Right	DorsAttn	Post_3	Right DorsAttn	DorsAttnB	DorsAttnB_PostC_2	Right DorsAttnB
70	Right	DorsAttn	Post_4	Right DorsAttn	DorsAttnB	DorsAttnB_FEF_1	Right DorsAttnB
71	Right	DorsAttn	Post_5	Right DorsAttn	SalVentAttn A	SalVentAttnA_ParOper_1	Right SalVentAttn A
72	Right	DorsAttn	PrCv_1	Right DorsAttn	SalVentAttn A	SalVentAttnA_Ins_1	Right SalVentAttn A
73	Right	DorsAttn	FEF_1	Right DorsAttn	SalVentAttn A	SalVentAttnA_ParMed_1	Right SalVentAttn A
74	Right	SalVentAttn	TempOccPar_1	Right SalVentAttn	SalVentAttn A	SalVentAttnA_FrMed_1	Right SalVentAttn A
75	Right	SalVentAttn	TempOccPar_2	Right SalVentAttn	SalVentAttn A	SalVentAttnB_IPL_1	Right SalVentAttn A
76	Right	SalVentAttn	FrOperIns_1	Right SalVentAttn	SalVentAttn B	SalVentAttnB_PFCl_1	Right SalVentAttn B
77	Right	SalVentAttn	Med_1	Right SalVentAttn	SalVentAttn B	SalVentAttnB_PFCmp_1	Right SalVentAttn B
78	Right	SalVentAttn	Med_2	Right SalVentAttn	LimbicB	LimbicB_OFC_1	Right LimbicB
79	Right	Limbic	OFC_1	Right Limbic	Limbic A	LimbicA_TempPole_1	Right Limbic A
80	Right	Limbic	TempPole_1	Right Limbic	Limbic A	ContA_IPS_1	Right Limbic A
81	Right	Cont	Par_1	Right Cont	Control A	ContA_PFCl_1	Right Control A
82	Right	Cont	Par_2	Right Cont	Control A	ContA_PFCl_2	Right Control A
83	Right	Cont	PFCI_1	Right Cont	Control A	ContB_Temp_1	Right Control A
84	Right	Cont	PFCI_2	Right Cont	Control B	ContB_IPL_1	Right Control B
85	Right	Cont	PFCI_3	Right Cont	Control C	ContB_PFCld_1	Right Control C
86	Right	Cont	PFCI_4	Right Cont	Control C	ContB_PFClv_1	Right Control C
87	Right	Cont	Cing_1	Right Cont	Control C	ContC_Cingp_1	Right Control C
88	Right	Cont	PFCmp_1	Right Cont	Default A	ContC_pCun_1	Right Default A
89	Right	Cont	pCun_1	Right Cont	Default A	DefaultA_IPL_1	Right Default A
90	Right	Default	Par_1	Right Default	Default A	DefaultA_PFCd_1	Right Default A
91	Right	Default	Temp_1	Right Default	Default B	DefaultA_pCunPCC_1	Right Default B
92	Right	Default	Temp_2	Right Default	Default B	DefaultA_PFCm_1	Right Default B
93	Right	Default	Temp_3	Right Default	Default B	DefaultB_PFCd_1	Right Default B
94	Right	Default	PFCv_1	Right Default	Default B	DefaultB_PFCv_1	Right Default B
95	Right	Default	PFCv_2	Right Default	Default B	DefaultB_PFCv_2	Right Default B
96	Right	Default	PFCdPFCm_1	Right Default	Default B	DefaultC_Rsp_1	Right Default B
97	Right	Default	PFCdPFCm_2	Right Default	Default B	DefaultC_PHC_1	Right Default B
98	Right	Default	PFCdPFCm_3	Right Default	Default C	TempPar_1	Right Default C
99	Right	Default	pCunPCC_1	Right Default	Default C	TempPar_2	Right Default C
100	Right	Default	pCunPCC_2	Right Default	TempPar	TempPar_3	Right TempPar

## Sheet: SupT5B_BrainVars_Weight
Supplementary Table 5B. Brain Variable loadings for each pain profile. For each profile, we present magnitudes of brain variable loading, sorted in descending value.
Profile 1: Pain Interference							Profile 2: Depression							Profile 3: Medical Pain							Pain 4: Anxiety
Magnitude	Number	Hemisphere	Region	Node	Hemi_Region		Magnitude	Number	Hemisphere	Region	Node	Hemi_Region		Magnitude	Number	Hemisphere	Region	Node	Hemi_Region		Magnitude	Number	Hemisphere	Region	Node	Hemi_Region
0.286803	20	Left	DorsAttn	Post_5	Left DorsAttn		0.311333	37	Left	Cont	Cing_1	Left Cont		0.32495	19	Left	DorsAttn	Post_4	Left DorsAttn		0.334936	20	Left	DorsAttn	Post_5	Left DorsAttn
0.283105	71	Right	DorsAttn	Post_5	Right DorsAttn		0.295978	87	Right	Cont	Cing_1	Right Cont		0.309899	47	Left	Default	PFC_6	Left Default		0.284445	71	Right	DorsAttn	Post_5	Right DorsAttn
0.271421	21	Left	DorsAttn	Post_6	Left DorsAttn		0.215868	3	Left	Visual	3	Left Visual		0.25188	86	Right	Cont	PFCI_4	Right Cont		0.276707	21	Left	DorsAttn	Post_6	Left DorsAttn
0.238605	18	Left	DorsAttn	Post_3	Left DorsAttn		0.213116	69	Right	DorsAttn	Post_3	Right DorsAttn		0.236236	81	Right	Cont	Par_1	Right Cont		0.254146	19	Left	DorsAttn	Post_4	Left DorsAttn
0.193572	70	Right	DorsAttn	Post_4	Right DorsAttn		0.212448	19	Left	DorsAttn	Post_4	Left DorsAttn		0.213404	25	Left	SalVentAttn	FrOperIns_1	Left SalVentAttn		0.240744	95	Right	Default	PFCv_2	Right Default
0.1911	58	Right	Visual	8	Right Visual		0.208059	99	Right	Default	pCunPCC_1	Right Default		0.189577	82	Right	Cont	Par_2	Right Cont		0.21804	68	Right	DorsAttn	Post_2	Right DorsAttn
0.190799	15	Left	SomMot	6	Left SomMot		0.198581	49	Left	Default	pCunPCC_1	Left Default		0.183308	34	Left	Cont	Par_1	Left Cont		0.194597	69	Right	DorsAttn	Post_3	Right DorsAttn
0.188238	65	Right	SomMot	7	Right SomMot		0.187211	34	Left	Cont	Par_1	Left Cont		0.178747	69	Right	DorsAttn	Post_3	Right DorsAttn		0.18756	99	Right	Default	pCunPCC_1	Right Default
0.179687	66	Right	SomMot	8	Right SomMot		0.17287	55	Right	Visual	5	Right Visual		0.17335	4	Left	Visual	4	Left Visual		0.17467	49	Left	Default	pCunPCC_1	Left Default
0.169006	34	Left	Cont	Par_1	Left Cont		0.170166	82	Right	Cont	Par_2	Right Cont		0.165231	65	Right	SomMot	7	Right SomMot		0.174031	87	Right	Cont	Cing_1	Right Cont
0.158741	89	Right	Cont	pCun_1	Right Cont		0.168122	27	Left	SalVentAttn	PFCI_1	Left SalVentAttn		0.151011	42	Left	Default	PFC_1	Left Default		0.172642	37	Left	Cont	Cing_1	Left Cont
0.155034	96	Right	Default	PFCdPFCm_1	Right Default		0.152641	100	Right	Default	pCunPCC_2	Right Default		0.150277	30	Left	SalVentAttn	Med_3	Left SalVentAttn		0.16644	15	Left	SomMot	6	Left SomMot
0.152398	9	Left	Visual	9	Left Visual		0.151082	68	Right	DorsAttn	Post_2	Right DorsAttn		0.147205	10	Left	SomMot	1	Left SomMot		0.163716	43	Left	Default	PFC_2	Left Default
0.151534	83	Right	Cont	PFCI_1	Right Cont		0.149009	41	Left	Default	Par_2	Left Default		0.144323	12	Left	SomMot	3	Left SomMot		0.156181	66	Right	SomMot	8	Right SomMot
0.150583	44	Left	Default	PFC_3	Left Default		0.147808	58	Right	Visual	8	Right Visual		0.143791	54	Right	Visual	4	Right Visual		0.154908	18	Left	DorsAttn	Post_3	Left DorsAttn
0.149801	45	Left	Default	PFC_4	Left Default		0.145631	85	Right	Cont	PFCI_3	Right Cont		0.14022	44	Left	Default	PFC_3	Left Default		0.142058	84	Right	Cont	PFCI_2	Right Cont
0.149237	36	Left	Cont	pCun_1	Left Cont		0.142284	1	Left	Visual	1	Left Visual		0.139423	76	Right	SalVentAttn	FrOperIns_1	Right SalVentAttn		0.140401	83	Right	Cont	PFCI_1	Right Cont
0.148035	8	Left	Visual	8	Left Visual		0.13928	30	Left	SalVentAttn	Med_3	Left SalVentAttn		0.12467	96	Right	Default	PFCdPFCm_1	Right Default		0.140326	45	Left	Default	PFC_4	Left Default
0.145698	26	Left	SalVentAttn	FrOperIns_2	Left SalVentAttn		0.138164	51	Right	Visual	1	Right Visual		0.123159	67	Right	DorsAttn	Post_1	Right DorsAttn		0.133792	48	Left	Default	PFC_7	Left Default
0.145206	11	Left	SomMot	2	Left SomMot		0.13557	15	Left	SomMot	6	Left SomMot		0.122322	11	Left	SomMot	2	Left SomMot		0.133475	98	Right	Default	PFCdPFCm_3	Right Default
0.142823	12	Left	SomMot	3	Left SomMot		0.132294	66	Right	SomMot	8	Right SomMot		0.121975	46	Left	Default	PFC_5	Left Default		0.127649	61	Right	SomMot	3	Right SomMot
0.141857	69	Right	DorsAttn	Post_3	Right DorsAttn		0.127095	5	Left	Visual	5	Left Visual		0.12074	59	Right	SomMot	1	Right SomMot		0.125997	29	Left	SalVentAttn	Med_2	Left SalVentAttn
0.141218	76	Right	SalVentAttn	FrOperIns_1	Right SalVentAttn		0.126565	9	Left	Visual	9	Left Visual		0.118053	6	Left	Visual	6	Left Visual		0.12499	100	Right	Default	pCunPCC_2	Right Default
0.140835	42	Left	Default	PFC_1	Left Default		0.124403	24	Left	SalVentAttn	ParOper_1	Left SalVentAttn		0.115773	60	Right	SomMot	2	Right SomMot		0.124139	17	Left	DorsAttn	Post_2	Left DorsAttn
0.140814	60	Right	SomMot	2	Right SomMot		0.122286	50	Left	Default	pCunPCC_2	Left Default		0.114788	26	Left	SalVentAttn	FrOperIns_2	Left SalVentAttn		0.12005	77	Right	SalVentAttn	Med_1	Right SalVentAttn
0.13886	29	Left	SalVentAttn	Med_2	Left SalVentAttn		0.119157	52	Right	Visual	2	Right Visual		0.11312	89	Right	Cont	pCun_1	Right Cont		0.110441	94	Right	Default	PFCv_1	Right Default
0.138436	61	Right	SomMot	3	Right SomMot		0.118033	84	Right	Cont	PFCI_2	Right Cont		0.11093	57	Right	Visual	7	Right Visual		0.10988	73	Right	DorsAttn	FEF_1	Right DorsAttn
0.137465	25	Left	SalVentAttn	FrOperIns_1	Left SalVentAttn		0.116061	56	Right	Visual	6	Right Visual		0.110599	61	Right	SomMot	3	Right SomMot		0.10918	79	Right	Limbic	OFC_1	Right Limbic
0.136132	30	Left	SalVentAttn	Med_3	Left SalVentAttn		0.113748	17	Left	DorsAttn	Post_2	Left DorsAttn		0.106062	41	Left	Default	Par_2	Left Default		0.103725	56	Right	Visual	6	Right Visual
0.135052	95	Right	Default	PFCv_2	Right Default		0.113519	78	Right	SalVentAttn	Med_2	Right SalVentAttn		0.102846	68	Right	DorsAttn	Post_2	Right DorsAttn		0.102737	92	Right	Default	Temp_2	Right Default
0.131842	43	Left	Default	PFC_2	Left Default		0.111029	75	Right	SalVentAttn	TempOccPar_2	Right SalVentAttn		0.102269	64	Right	SomMot	6	Right SomMot		0.0944921	70	Right	DorsAttn	Post_4	Right DorsAttn
0.130208	77	Right	SalVentAttn	Med_1	Right SalVentAttn		0.108712	45	Left	Default	PFC_4	Left Default		0.101056	48	Left	Default	PFC_7	Left Default		0.0939543	39	Left	Default	Temp_2	Left Default
0.126966	10	Left	SomMot	1	Left SomMot		0.104783	86	Right	Cont	PFCI_4	Right Cont		0.0989421	62	Right	SomMot	4	Right SomMot		0.0919074	34	Left	Cont	Par_1	Left Cont
0.126664	94	Right	Default	PFCv_1	Right Default		0.104099	7	Left	Visual	7	Left Visual		0.096837	97	Right	Default	PFCdPFCm_2	Right Default		0.0899281	82	Right	Cont	Par_2	Right Cont
0.126211	59	Right	SomMot	1	Right SomMot		0.103039	83	Right	Cont	PFCI_1	Right Cont		0.0951899	39	Left	Default	Temp_2	Left Default		0.0882085	6	Left	Visual	6	Left Visual
0.125763	35	Left	Cont	PFCI_1	Left Cont		0.102108	63	Right	SomMot	5	Right SomMot		0.094017	56	Right	Visual	6	Right Visual		0.0829724	55	Right	Visual	5	Right Visual
0.12351	84	Right	Cont	PFCI_2	Right Cont		0.101547	48	Left	Default	PFC_7	Left Default		0.0927234	63	Right	SomMot	5	Right SomMot		0.0826472	50	Left	Default	pCunPCC_2	Left Default
0.121984	79	Right	Limbic	OFC_1	Right Limbic		0.101442	47	Left	Default	PFC_6	Left Default		0.0926212	78	Right	SalVentAttn	Med_2	Right SalVentAttn		0.0804056	31	Left	Limbic	OFC_1	Left Limbic
0.116402	92	Right	Default	Temp_2	Right Default		0.101165	65	Right	SomMot	7	Right SomMot		0.091614	23	Left	DorsAttn	FEF_1	Left DorsAttn		0.0769578	35	Left	Cont	PFCI_1	Left Cont
0.111105	75	Right	SalVentAttn	TempOccPar_2	Right SalVentAttn		0.0994619	90	Right	Default	Par_1	Right Default		0.0915584	90	Right	Default	Par_1	Right Default		0.0728288	3	Left	Visual	3	Left Visual
0.110248	19	Left	DorsAttn	Post_4	Left DorsAttn		0.0978185	35	Left	Cont	PFCI_1	Left Cont		0.0911806	73	Right	DorsAttn	FEF_1	Right DorsAttn		0.0723411	47	Left	Default	PFC_6	Left Default
0.106878	72	Right	DorsAttn	PrCv_1	Right DorsAttn		0.0964832	6	Left	Visual	6	Left Visual		0.0901603	84	Right	Cont	PFCI_2	Right Cont		0.0723049	23	Left	DorsAttn	FEF_1	Left DorsAttn
0.103631	22	Left	DorsAttn	PrCv_1	Left DorsAttn		0.0915503	20	Left	DorsAttn	Post_5	Left DorsAttn		0.0898738	20	Left	DorsAttn	Post_5	Left DorsAttn		0.0710494	42	Left	Default	PFC_1	Left Default
0.102693	31	Left	Limbic	OFC_1	Left Limbic		0.0897405	31	Left	Limbic	OFC_1	Left Limbic		0.089572	21	Left	DorsAttn	Post_6	Left DorsAttn		0.0705364	28	Left	SalVentAttn	Med_1	Left SalVentAttn
0.102648	38	Left	Default	Temp_1	Left Default		0.0878097	40	Left	Default	Par_1	Left Default		0.0869374	85	Right	Cont	PFCI_3	Right Cont		0.0689512	59	Right	SomMot	1	Right SomMot
0.101606	5	Left	Visual	5	Left Visual		0.0876284	2	Left	Visual	2	Left Visual		0.0868007	37	Left	Cont	Cing_1	Left Cont		0.0650791	91	Right	Default	Temp_1	Right Default
0.0994957	85	Right	Cont	PFCI_3	Right Cont		0.0854807	32	Left	Limbic	TempPole_1	Left Limbic		0.0865368	94	Right	Default	PFCv_1	Right Default		0.0632061	22	Left	DorsAttn	PrCv_1	Left DorsAttn
0.0986146	27	Left	SalVentAttn	PFCI_1	Left SalVentAttn		0.0829516	22	Left	DorsAttn	PrCv_1	Left DorsAttn		0.081784	79	Right	Limbic	OFC_1	Right Limbic		0.0610661	30	Left	SalVentAttn	Med_3	Left SalVentAttn
0.0929569	24	Left	SalVentAttn	ParOper_1	Left SalVentAttn		0.0818993	98	Right	Default	PFCdPFCm_3	Right Default		0.0776952	87	Right	Cont	Cing_1	Right Cont		0.0610244	81	Right	Cont	Par_1	Right Cont
0.0925084	82	Right	Cont	Par_2	Right Cont		0.080301	72	Right	DorsAttn	PrCv_1	Right DorsAttn		0.0737025	71	Right	DorsAttn	Post_5	Right DorsAttn		0.0605374	63	Right	SomMot	5	Right SomMot
0.0912109	57	Right	Visual	7	Right Visual		0.0769579	42	Left	Default	PFC_1	Left Default		0.0735956	8	Left	Visual	8	Left Visual		0.0588522	97	Right	Default	PFCdPFCm_2	Right Default
0.0901179	78	Right	SalVentAttn	Med_2	Right SalVentAttn		0.0725995	11	Left	SomMot	2	Left SomMot		0.072792	53	Right	Visual	3	Right Visual		0.0567619	96	Right	Default	PFCdPFCm_1	Right Default
0.0831444	32	Left	Limbic	TempPole_1	Left Limbic		0.0718416	29	Left	SalVentAttn	Med_2	Left SalVentAttn		0.0726472	36	Left	Cont	pCun_1	Left Cont		0.056718	85	Right	Cont	PFCI_3	Right Cont
0.079678	1	Left	Visual	1	Left Visual		0.0711766	81	Right	Cont	Par_1	Right Cont		0.0725644	98	Right	Default	PFCdPFCm_3	Right Default		0.0556725	41	Left	Default	Par_2	Left Default
0.0791565	93	Right	Default	Temp_3	Right Default		0.0706207	67	Right	DorsAttn	Post_1	Right DorsAttn		0.0718803	31	Left	Limbic	OFC_1	Left Limbic		0.0538629	2	Left	Visual	2	Left Visual
0.0783437	80	Right	Limbic	TempPole_1	Right Limbic		0.069687	80	Right	Limbic	TempPole_1	Right Limbic		0.0712764	2	Left	Visual	2	Left Visual		0.0472714	24	Left	SalVentAttn	ParOper_1	Left SalVentAttn
0.0780276	23	Left	DorsAttn	FEF_1	Left DorsAttn		0.0692087	77	Right	SalVentAttn	Med_1	Right SalVentAttn		0.0711848	7	Left	Visual	7	Left Visual		0.0467254	76	Right	SalVentAttn	FrOperIns_1	Right SalVentAttn
0.0772219	73	Right	DorsAttn	FEF_1	Right DorsAttn		0.0661774	54	Right	Visual	4	Right Visual		0.0704349	72	Right	DorsAttn	PrCv_1	Right DorsAttn		0.0456378	52	Right	Visual	2	Right Visual
0.0756452	14	Left	SomMot	5	Left SomMot		0.0637849	28	Left	SalVentAttn	Med_1	Left SalVentAttn		0.0699886	92	Right	Default	Temp_2	Right Default		0.0442289	93	Right	Default	Temp_3	Right Default
0.0749616	39	Left	Default	Temp_2	Left Default		0.0629921	18	Left	DorsAttn	Post_3	Left DorsAttn		0.0678149	28	Left	SalVentAttn	Med_1	Left SalVentAttn		0.0433922	1	Left	Visual	1	Left Visual
0.0742344	54	Right	Visual	4	Right Visual		0.0617359	71	Right	DorsAttn	Post_5	Right DorsAttn		0.0554189	88	Right	Cont	PFCmp_1	Right Cont		0.0412826	36	Left	Cont	pCun_1	Left Cont
0.0719701	91	Right	Default	Temp_1	Right Default		0.0605414	94	Right	Default	PFCv_1	Right Default		0.0547216	35	Left	Cont	PFCI_1	Left Cont		0.0409735	74	Right	SalVentAttn	TempOccPar_1	Right SalVentAttn
0.0690413	51	Right	Visual	1	Right Visual		0.0563157	64	Right	SomMot	6	Right SomMot		0.0537155	13	Left	SomMot	4	Left SomMot		0.040798	64	Right	SomMot	6	Right SomMot
0.0628469	55	Right	Visual	5	Right Visual		0.0552213	25	Left	SalVentAttn	FrOperIns_1	Left SalVentAttn		0.0517383	27	Left	SalVentAttn	PFCI_1	Left SalVentAttn		0.0398682	44	Left	Default	PFC_3	Left Default
0.0566613	99	Right	Default	pCunPCC_1	Right Default		0.0551605	89	Right	Cont	pCun_1	Right Cont		0.0494815	58	Right	Visual	8	Right Visual		0.0393503	90	Right	Default	Par_1	Right Default
0.0560699	62	Right	SomMot	4	Right SomMot		0.0496486	79	Right	Limbic	OFC_1	Right Limbic		0.049414	55	Right	Visual	5	Right Visual		0.0390799	88	Right	Cont	PFCmp_1	Right Cont
0.0556946	47	Left	Default	PFC_6	Left Default		0.0473131	70	Right	DorsAttn	Post_4	Right DorsAttn		0.0479916	38	Left	Default	Temp_1	Left Default		0.0390075	5	Left	Visual	5	Left Visual
0.0551461	4	Left	Visual	4	Left Visual		0.045497	62	Right	SomMot	4	Right SomMot		0.0475714	15	Left	SomMot	6	Left SomMot		0.0371932	11	Left	SomMot	2	Left SomMot
0.0542473	88	Right	Cont	PFCmp_1	Right Cont		0.0454411	88	Right	Cont	PFCmp_1	Right Cont		0.0474197	52	Right	Visual	2	Right Visual		0.035345	8	Left	Visual	8	Left Visual
0.0536898	40	Left	Default	Par_1	Left Default		0.0440803	61	Right	SomMot	3	Right SomMot		0.0468612	91	Right	Default	Temp_1	Right Default		0.0341072	40	Left	Default	Par_1	Left Default
0.0535212	74	Right	SalVentAttn	TempOccPar_1	Right SalVentAttn		0.0438403	74	Right	SalVentAttn	TempOccPar_1	Right SalVentAttn		0.0459946	3	Left	Visual	3	Left Visual		0.0335855	62	Right	SomMot	4	Right SomMot
0.0526285	50	Left	Default	pCunPCC_2	Left Default		0.0413961	95	Right	Default	PFCv_2	Right Default		0.0449556	93	Right	Default	Temp_3	Right Default		0.0335708	27	Left	SalVentAttn	PFCI_1	Left SalVentAttn
0.0508727	49	Left	Default	pCunPCC_1	Left Default		0.0368062	43	Left	Default	PFC_2	Left Default		0.0436976	18	Left	DorsAttn	Post_3	Left DorsAttn		0.0301709	14	Left	SomMot	5	Left SomMot
0.0501499	33	Left	Limbic	TempPole_2	Left Limbic		0.0341489	57	Right	Visual	7	Right Visual		0.0416087	74	Right	SalVentAttn	TempOccPar_1	Right SalVentAttn		0.0272254	16	Left	DorsAttn	Post_1	Left DorsAttn
0.0499546	13	Left	SomMot	4	Left SomMot		0.0340519	39	Left	Default	Temp_2	Left Default		0.0412035	66	Right	SomMot	8	Right SomMot		0.0265484	51	Right	Visual	1	Right Visual
0.0488476	86	Right	Cont	PFCI_4	Right Cont		0.0327242	14	Left	SomMot	5	Left SomMot		0.036672	45	Left	Default	PFC_4	Left Default		0.0259079	72	Right	DorsAttn	PrCv_1	Right DorsAttn
0.04714	64	Right	SomMot	6	Right SomMot		0.0322471	91	Right	Default	Temp_1	Right Default		0.0364429	99	Right	Default	pCunPCC_1	Right Default		0.0252032	78	Right	SalVentAttn	Med_2	Right SalVentAttn
0.0460077	17	Left	DorsAttn	Post_2	Left DorsAttn		0.0311542	12	Left	SomMot	3	Left SomMot		0.0358328	5	Left	Visual	5	Left Visual		0.0236733	80	Right	Limbic	TempPole_1	Right Limbic
0.03394	28	Left	SalVentAttn	Med_1	Left SalVentAttn		0.0306589	73	Right	DorsAttn	FEF_1	Right DorsAttn		0.0323161	49	Left	Default	pCunPCC_1	Left Default		0.0235988	25	Left	SalVentAttn	FrOperIns_1	Left SalVentAttn
0.032649	90	Right	Default	Par_1	Right Default		0.0293545	93	Right	Default	Temp_3	Right Default		0.0319803	50	Left	Default	pCunPCC_2	Left Default		0.0230105	89	Right	Cont	pCun_1	Right Cont
0.031629	52	Right	Visual	2	Right Visual		0.0268749	60	Right	SomMot	2	Right SomMot		0.0308262	16	Left	DorsAttn	Post_1	Left DorsAttn		0.0229917	32	Left	Limbic	TempPole_1	Left Limbic
0.0295114	48	Left	Default	PFC_7	Left Default		0.0255947	26	Left	SalVentAttn	FrOperIns_2	Left SalVentAttn		0.0289039	80	Right	Limbic	TempPole_1	Right Limbic		0.022123	12	Left	SomMot	3	Left SomMot
0.0269771	53	Right	Visual	3	Right Visual		0.0246924	97	Right	Default	PFCdPFCm_2	Right Default		0.0280001	17	Left	DorsAttn	Post_2	Left DorsAttn		0.0190557	75	Right	SalVentAttn	TempOccPar_2	Right SalVentAttn
0.0268181	16	Left	DorsAttn	Post_1	Left DorsAttn		0.0237154	38	Left	Default	Temp_1	Left Default		0.0218707	51	Right	Visual	1	Right Visual		0.0182101	4	Left	Visual	4	Left Visual
0.0241047	41	Left	Default	Par_2	Left Default		0.0218936	23	Left	DorsAttn	FEF_1	Left DorsAttn		0.0191692	24	Left	SalVentAttn	ParOper_1	Left SalVentAttn		0.0176752	65	Right	SomMot	7	Right SomMot
0.0234438	56	Right	Visual	6	Right Visual		0.0182608	21	Left	DorsAttn	Post_6	Left DorsAttn		0.0186265	22	Left	DorsAttn	PrCv_1	Left DorsAttn		0.0156547	9	Left	Visual	9	Left Visual
0.0202011	6	Left	Visual	6	Left Visual		0.0153934	33	Left	Limbic	TempPole_2	Left Limbic		0.017569	75	Right	SalVentAttn	TempOccPar_2	Right SalVentAttn		0.0143054	57	Right	Visual	7	Right Visual
0.0180864	67	Right	DorsAttn	Post_1	Right DorsAttn		0.0152951	53	Right	Visual	3	Right Visual		0.0169175	43	Left	Default	PFC_2	Left Default		0.0117737	33	Left	Limbic	TempPole_2	Left Limbic
0.0168964	98	Right	Default	PFCdPFCm_3	Right Default		0.0141186	13	Left	SomMot	4	Left SomMot		0.0165694	95	Right	Default	PFCv_2	Right Default		0.0112951	54	Right	Visual	4	Right Visual
0.0153134	46	Left	Default	PFC_5	Left Default		0.0123894	36	Left	Cont	pCun_1	Left Cont		0.0159815	14	Left	SomMot	5	Left SomMot		0.0112446	26	Left	SalVentAttn	FrOperIns_2	Left SalVentAttn
0.0108763	81	Right	Cont	Par_1	Right Cont		0.0101717	46	Left	Default	PFC_5	Left Default		0.0156857	70	Right	DorsAttn	Post_4	Right DorsAttn		0.0109055	7	Left	Visual	7	Left Visual
0.0106897	100	Right	Default	pCunPCC_2	Right Default		0.0101158	59	Right	SomMot	1	Right SomMot		0.014469	77	Right	SalVentAttn	Med_1	Right SalVentAttn		0.00842284	10	Left	SomMot	1	Left SomMot
0.0103688	7	Left	Visual	7	Left Visual		0.00973756	44	Left	Default	PFC_3	Left Default		0.0124661	83	Right	Cont	PFCI_1	Right Cont		0.00841588	86	Right	Cont	PFCI_4	Right Cont
0.0102108	68	Right	DorsAttn	Post_2	Right DorsAttn		0.00944877	16	Left	DorsAttn	Post_1	Left DorsAttn		0.0108954	9	Left	Visual	9	Left Visual		0.0076751	58	Right	Visual	8	Right Visual
0.008117	87	Right	Cont	Cing_1	Right Cont		0.00932429	76	Right	SalVentAttn	FrOperIns_1	Right SalVentAttn		0.0103365	1	Left	Visual	1	Left Visual		0.00621607	67	Right	DorsAttn	Post_1	Right DorsAttn
0.00582904	3	Left	Visual	3	Left Visual		0.00814372	96	Right	Default	PFCdPFCm_1	Right Default		0.00989061	29	Left	SalVentAttn	Med_2	Left SalVentAttn		0.00563902	46	Left	Default	PFC_5	Left Default
0.00538426	97	Right	Default	PFCdPFCm_2	Right Default		0.00416884	10	Left	SomMot	1	Left SomMot		0.00960671	33	Left	Limbic	TempPole_2	Left Limbic		0.0036642	38	Left	Default	Temp_1	Left Default
0.00441483	2	Left	Visual	2	Left Visual		0.00341487	4	Left	Visual	4	Left Visual		0.00947712	100	Right	Default	pCunPCC_2	Right Default		0.0025244	53	Right	Visual	3	Right Visual
0.00195517	63	Right	SomMot	5	Right SomMot		0.00313547	92	Right	Default	Temp_2	Right Default		0.00844898	40	Left	Default	Par_1	Left Default		0.000833232	60	Right	SomMot	2	Right SomMot
0.000718098	37	Left	Cont	Cing_1	Left Cont		0.00132531	8	Left	Visual	8	Left Visual		0.0038922	32	Left	Limbic	TempPole_1	Left Limbic		0.000497272	13	Left	SomMot	4	Left SomMot

## Sheet: SupT6_AgeSexBMI
Supplementary Table 6. Sex, BMI, and Age are significantly associated with all pain profiles in variable ways.
Correlation Coefficient
		Sex	BMI	Age
Profile 1	Depression	-0.23273	-0.190274	-0.224651
Profile 2	Medical Pain	-0.176951	-0.065899	-0.084001
Profile 3	Anxiety	0.129876	0.105638	-0.111128
Profile 4	Pain Interference	0.121782	0.083467	-0.092651
P Values
		Sex	BMI	Age
Profile 1	Depression	0	2.61746e-277	0
Profile 2	Medical Pain	1.58771e-239	2.31351e-34	8.17273e-55
Profile 3	Anxiety	4.83681e-129	8.70793e-86	8.70927e-95
Profile 4	Pain Interference	1.39236e-113	3.85586e-54	2.44315e-66

## Sheet: SupT7_Meds
Supplementary Table 7. ATC Categories for all medications included in the UKB.
Drug	Coding	Count	ATC_L2	ATC_L3	ATC_L3_Name	ATC_L4	ATC_L4_Name
adrenaline	1140853234	0	A01	A01A	A01A_Stomatological_preparations	A01AD	A01AD_Other_agents_for_local_oral_treatment
soframycin	1140853262	0	A01	A01A	A01A_Stomatological_preparations	A01AB	A01AB_Anti
framygen	1140853484	0	A01	A01A	A01A_Stomatological_preparations	A01AB	A01AB_Anti
soframycin	1140853910	0	A01	A01A	A01A_Stomatological_preparations	A01AB	A01AB_Anti
solprin	1140856214	1	A01	A01A	A01A_Stomatological_preparations	A01AD	A01AD_Other_agents_for_local_oral_treatment
claradin	1140856312	2	A01	A01A	A01A_Stomatological_preparations	A01AD	A01AD_Other_agents_for_local_oral_treatment
achromycin	1140856898	0	A01	A01A	A01A_Stomatological_preparations	A01AB	A01AB_Anti
achromycin	1140856900	0	A01	A01A	A01A_Stomatological_preparations	A01AB	A01AB_Anti
achromycin	1140856902	0	A01	A01A	A01A_Stomatological_preparations	A01AB	A01AB_Anti
tetrex	1140856960	0	A01	A01A	A01A_Stomatological_preparations	A01AB	A01AB_Anti
achromycin	1140856964	0	A01	A01A	A01A_Stomatological_preparations	A01AB	A01AB_Anti
aureomycin	1140856966	1	A01	A01A	A01A_Stomatological_preparations	A01AB	A01AB_Anti
soframycin	1140856992	0	A01	A01A	A01A_Stomatological_preparations	A01AB	A01AB_Anti
elyzol	1140857232	0	A01	A01A	A01A_Stomatological_preparations	A01AB	A01AB_Anti
elyzol	1140857234	0	A01	A01A	A01A_Stomatological_preparations	A01AB	A01AB_Anti
elyzol	1140857288	0	A01	A01A	A01A_Stomatological_preparations	A01AB	A01AB_Anti
metrolyl	1140857294	0	A01	A01A	A01A_Stomatological_preparations	A01AB	A01AB_Anti
metrolyl	1140857296	0	A01	A01A	A01A_Stomatological_preparations	A01AB	A01AB_Anti
metrolyl	1140857298	0	A01	A01A	A01A_Stomatological_preparations	A01AB	A01AB_Anti
metrolyl	1140857300	0	A01	A01A	A01A_Stomatological_preparations	A01AB	A01AB_Anti
metrolyl	1140857302	0	A01	A01A	A01A_Stomatological_preparations	A01AB	A01AB_Anti
metrolyl	1140857304	0	A01	A01A	A01A_Stomatological_preparations	A01AB	A01AB_Anti
oradexon	1140857534	0	A01	A01A	A01A_Stomatological_preparations	A01AC	A01AC_Corticosteroids_for_local_oral_treatment
monistat	1140857978	0	A01	A01A	A01A_Stomatological_preparations	A01AB	A01AB_Anti
aspirin	1140861806	3652	A01	A01A	A01A_Stomatological_preparations	A01AD	A01AD_Other_agents_for_local_oral_treatment
disprin	1140861808	10	A01	A01A	A01A_Stomatological_preparations	A01AD	A01AD_Other_agents_for_local_oral_treatment
adrenaline	1140862290	55	A01	A01A	A01A_Stomatological_preparations	A01AD	A01AD_Other_agents_for_local_oral_treatment
adrenaline	1140862294	1	A01	A01A	A01A_Stomatological_preparations	A01AD	A01AD_Other_agents_for_local_oral_treatment
elyzol	1140864352	0	A01	A01A	A01A_Stomatological_preparations	A01AB	A01AB_Anti
aspirin	1140868226	73626	A01	A01A	A01A_Stomatological_preparations	A01AD	A01AD_Other_agents_for_local_oral_treatment
triamcinolone	1140868426	188	A01	A01A	A01A_Stomatological_preparations	A01AC	A01AC_Corticosteroids_for_local_oral_treatment
ledercort	1140868434	0	A01	A01A	A01A_Stomatological_preparations	A01AC	A01AC_Corticosteroids_for_local_oral_treatment
canesten	1140869050	12	A01	A01A	A01A_Stomatological_preparations	A01AB	A01AB_Anti
canesten	1140869056	1	A01	A01A	A01A_Stomatological_preparations	A01AB	A01AB_Anti
canesten	1140869058	7	A01	A01A	A01A_Stomatological_preparations	A01AB	A01AB_Anti
tetrachel	1140873372	1	A01	A01A	A01A_Stomatological_preparations	A01AB	A01AB_Anti
tetrachel	1140873374	0	A01	A01A	A01A_Stomatological_preparations	A01AB	A01AB_Anti
tetracycline	1140873450	144	A01	A01A	A01A_Stomatological_preparations	A01AB	A01AB_Anti
achromycin	1140873456	1	A01	A01A	A01A_Stomatological_preparations	A01AB	A01AB_Anti
achromycin	1140873458	1	A01	A01A	A01A_Stomatological_preparations	A01AB	A01AB_Anti
achromycin	1140873460	0	A01	A01A	A01A_Stomatological_preparations	A01AB	A01AB_Anti
achromycin	1140873462	0	A01	A01A	A01A_Stomatological_preparations	A01AB	A01AB_Anti
achromycin	1140873464	0	A01	A01A	A01A_Stomatological_preparations	A01AB	A01AB_Anti
nivemycin	1140873506	0	A01	A01A	A01A_Stomatological_preparations	A01AB	A01AB_Anti
nivemycin	1140873508	0	A01	A01A	A01A_Stomatological_preparations	A01AB	A01AB_Anti
mycifradin	1140873512	0	A01	A01A	A01A_Stomatological_preparations	A01AB	A01AB_Anti
metronidazole	1140874014	214	A01	A01A	A01A_Stomatological_preparations	A01AB	A01AB_Anti
flagyl	1140874032	0	A01	A01A	A01A_Stomatological_preparations	A01AB	A01AB_Anti
flagyl	1140874034	4	A01	A01A	A01A_Stomatological_preparations	A01AB	A01AB_Anti
flagyl	1140874036	0	A01	A01A	A01A_Stomatological_preparations	A01AB	A01AB_Anti
flagyl	1140874038	0	A01	A01A	A01A_Stomatological_preparations	A01AB	A01AB_Anti
flagyl	1140874040	0	A01	A01A	A01A_Stomatological_preparations	A01AB	A01AB_Anti
flagyl	1140874042	0	A01	A01A	A01A_Stomatological_preparations	A01AB	A01AB_Anti
flagyl	1140874044	1	A01	A01A	A01A_Stomatological_preparations	A01AB	A01AB_Anti
zadstat	1140874050	0	A01	A01A	A01A_Stomatological_preparations	A01AB	A01AB_Anti
zadstat	1140874052	0	A01	A01A	A01A_Stomatological_preparations	A01AB	A01AB_Anti
zadstat	1140874054	0	A01	A01A	A01A_Stomatological_preparations	A01AB	A01AB_Anti
zadstat	1140874112	0	A01	A01A	A01A_Stomatological_preparations	A01AB	A01AB_Anti
flagyl	1140874114	0	A01	A01A	A01A_Stomatological_preparations	A01AB	A01AB_Anti
amphotericin	1140874240	16	A01	A01A	A01A_Stomatological_preparations	A01AB	A01AB_Anti
fungilin	1140874242	6	A01	A01A	A01A_Stomatological_preparations	A01AB	A01AB_Anti
fungilin	1140874244	1	A01	A01A	A01A_Stomatological_preparations	A01AB	A01AB_Anti
fungizone	1140874246	0	A01	A01A	A01A_Stomatological_preparations	A01AB	A01AB_Anti
ambisome	1140874248	0	A01	A01A	A01A_Stomatological_preparations	A01AB	A01AB_Anti
miconazole	1140874346	37	A01	A01A	A01A_Stomatological_preparations	A01AB	A01AB_Anti
daktarin	1140874348	0	A01	A01A	A01A_Stomatological_preparations	A01AB	A01AB_Anti
daktarin	1140874350	0	A01	A01A	A01A_Stomatological_preparations	A01AB	A01AB_Anti
miconazole	1140874354	1	A01	A01A	A01A_Stomatological_preparations	A01AB	A01AB_Anti
miconazole	1140874356	0	A01	A01A	A01A_Stomatological_preparations	A01AB	A01AB_Anti
natamycin	1140874358	0	A01	A01A	A01A_Stomatological_preparations	A01AB	A01AB_Anti
dexamethasone	1140874816	140	A01	A01A	A01A_Stomatological_preparations	A01AC	A01AC_Corticosteroids_for_local_oral_treatment
decadron	1140874822	0	A01	A01A	A01A_Stomatological_preparations	A01AC	A01AC_Corticosteroids_for_local_oral_treatment
hydrocortisone	1140874896	1008	A01	A01A	A01A_Stomatological_preparations	A01AC	A01AC_Corticosteroids_for_local_oral_treatment
hydrocortistab	1140874954	1	A01	A01A	A01A_Stomatological_preparations	A01AC	A01AC_Corticosteroids_for_local_oral_treatment
hydrocortone	1140874956	9	A01	A01A	A01A_Stomatological_preparations	A01AC	A01AC_Corticosteroids_for_local_oral_treatment
aureomycin	1140875568	0	A01	A01A	A01A_Stomatological_preparations	A01AB	A01AB_Anti
difflam	1140875620	27	A01	A01A	A01A_Stomatological_preparations	A01AD	A01AD_Other_agents_for_local_oral_treatment
difflam	1140876174	12	A01	A01A	A01A_Stomatological_preparations	A01AD	A01AD_Other_agents_for_local_oral_treatment
adcortyl	1140876240	35	A01	A01A	A01A_Stomatological_preparations	A01AC	A01AC_Corticosteroids_for_local_oral_treatment
ionil	1140878494	0	A01	A01A	A01A_Stomatological_preparations	A01AD	A01AD_Other_agents_for_local_oral_treatment
soframycin	1140878520	0	A01	A01A	A01A_Stomatological_preparations	A01AB	A01AB_Anti
canesten	1140878530	137	A01	A01A	A01A_Stomatological_preparations	A01AB	A01AB_Anti
canesten	1140878532	3	A01	A01A	A01A_Stomatological_preparations	A01AB	A01AB_Anti
canesten	1140878534	3	A01	A01A	A01A_Stomatological_preparations	A01AB	A01AB_Anti
canesten	1140878592	3	A01	A01A	A01A_Stomatological_preparations	A01AB	A01AB_Anti
corsodyl	1140878734	52	A01	A01A	A01A_Stomatological_preparations	A01AB	A01AB_Anti
canesten	1140878980	1	A01	A01A	A01A_Stomatological_preparations	A01AB	A01AB_Anti
topicycline	1140880068	3	A01	A01A	A01A_Stomatological_preparations	A01AB	A01AB_Anti
achromycin	1140880276	1	A01	A01A	A01A_Stomatological_preparations	A01AB	A01AB_Anti
clotrimazole	1140880288	135	A01	A01A	A01A_Stomatological_preparations	A01AB	A01AB_Anti
daktarin	1140880312	0	A01	A01A	A01A_Stomatological_preparations	A01AB	A01AB_Anti
daktarin	1140880314	7	A01	A01A	A01A_Stomatological_preparations	A01AB	A01AB_Anti
daktarin	1140880316	3	A01	A01A	A01A_Stomatological_preparations	A01AB	A01AB_Anti
soframycin	1140880340	0	A01	A01A	A01A_Stomatological_preparations	A01AB	A01AB_Anti
aureomycin	1140880366	0	A01	A01A	A01A_Stomatological_preparations	A01AB	A01AB_Anti
metrogel	1140880462	107	A01	A01A	A01A_Stomatological_preparations	A01AB	A01AB_Anti
simplene	1140882170	0	A01	A01A	A01A_Stomatological_preparations	A01AD	A01AD_Other_agents_for_local_oral_treatment
disprin	1140882192	16	A01	A01A	A01A_Stomatological_preparations	A01AD	A01AD_Other_agents_for_local_oral_treatment
aureomycin	1140882340	0	A01	A01A	A01A_Stomatological_preparations	A01AB	A01AB_Anti
metrotop	1140882458	1	A01	A01A	A01A_Stomatological_preparations	A01AB	A01AB_Anti
daktarin	1140882464	66	A01	A01A	A01A_Stomatological_preparations	A01AB	A01AB_Anti
daktarin	1140882468	11	A01	A01A	A01A_Stomatological_preparations	A01AB	A01AB_Anti
achromycin	1140882506	2	A01	A01A	A01A_Stomatological_preparations	A01AB	A01AB_Anti
framycetin	1140882534	0	A01	A01A	A01A_Stomatological_preparations	A01AB	A01AB_Anti
maxitrol	1140882718	37	A01	A01A	A01A_Stomatological_preparations	A01AC	A01AC_Corticosteroids_for_local_oral_treatment
maxidex	1140882722	125	A01	A01A	A01A_Stomatological_preparations	A01AC	A01AC_Corticosteroids_for_local_oral_treatment
canesten	1140882904	45	A01	A01A	A01A_Stomatological_preparations	A01AB	A01AB_Anti
ledercort	1140883038	0	A01	A01A	A01A_Stomatological_preparations	A01AC	A01AC_Corticosteroids_for_local_oral_treatment
adcortyl	1140883040	10	A01	A01A	A01A_Stomatological_preparations	A01AC	A01AC_Corticosteroids_for_local_oral_treatment
adrenaline	1140883474	0	A01	A01A	A01A_Stomatological_preparations	A01AD	A01AD_Other_agents_for_local_oral_treatment
epifrin	1140883528	1	A01	A01A	A01A_Stomatological_preparations	A01AD	A01AD_Other_agents_for_local_oral_treatment
keralyt	1140883744	0	A01	A01A	A01A_Stomatological_preparations	A01AD	A01AD_Other_agents_for_local_oral_treatment
framycetin	1140883982	0	A01	A01A	A01A_Stomatological_preparations	A01AB	A01AB_Anti
framygen	1140883984	0	A01	A01A	A01A_Stomatological_preparations	A01AB	A01AB_Anti
framygen	1140883986	0	A01	A01A	A01A_Stomatological_preparations	A01AB	A01AB_Anti
mycifradin	1140883998	0	A01	A01A	A01A_Stomatological_preparations	A01AB	A01AB_Anti
myciguent	1140884002	0	A01	A01A	A01A_Stomatological_preparations	A01AB	A01AB_Anti
framygen	1140884042	0	A01	A01A	A01A_Stomatological_preparations	A01AB	A01AB_Anti
soframycin	1140884046	0	A01	A01A	A01A_Stomatological_preparations	A01AB	A01AB_Anti
soframycin	1140884054	0	A01	A01A	A01A_Stomatological_preparations	A01AB	A01AB_Anti
neomycin	1140884090	14	A01	A01A	A01A_Stomatological_preparations	A01AB	A01AB_Anti
achromycin	1140884118	4	A01	A01A	A01A_Stomatological_preparations	A01AB	A01AB_Anti
daktarin	1140884140	2	A01	A01A	A01A_Stomatological_preparations	A01AB	A01AB_Anti
fungilin	1140884158	1	A01	A01A	A01A_Stomatological_preparations	A01AB	A01AB_Anti
fungilin	1140884162	0	A01	A01A	A01A_Stomatological_preparations	A01AB	A01AB_Anti
chlortetracycline	1140884198	0	A01	A01A	A01A_Stomatological_preparations	A01AB	A01AB_Anti
aureomycin	1140884202	0	A01	A01A	A01A_Stomatological_preparations	A01AB	A01AB_Anti
benzydamine	1140884396	52	A01	A01A	A01A_Stomatological_preparations	A01AD	A01AD_Other_agents_for_local_oral_treatment
hydrocortistab	1140888628	28	A01	A01A	A01A_Stomatological_preparations	A01AC	A01AC_Corticosteroids_for_local_oral_treatment
hydrocortisyl	1140888630	25	A01	A01A	A01A_Stomatological_preparations	A01AC	A01AC_Corticosteroids_for_local_oral_treatment
epinephrine	1140888770	56	A01	A01A	A01A_Stomatological_preparations	A01AD	A01AD_Other_agents_for_local_oral_treatment
acetylsalicylic	1140909772	4	A01	A01A	A01A_Stomatological_preparations	A01AD	A01AD_Other_agents_for_local_oral_treatment
myciguent	1140910046	0	A01	A01A	A01A_Stomatological_preparations	A01AB	A01AB_Anti
rozex	1140916608	38	A01	A01A	A01A_Stomatological_preparations	A01AB	A01AB_Anti
abelcet	1140921750	0	A01	A01A	A01A_Stomatological_preparations	A01AB	A01AB_Anti
canesten	1140922698	4	A01	A01A	A01A_Stomatological_preparations	A01AB	A01AB_Anti
anabact	1140923472	5	A01	A01A	A01A_Stomatological_preparations	A01AB	A01AB_Anti
caprin	1140925942	6	A01	A01A	A01A_Stomatological_preparations	A01AD	A01AD_Other_agents_for_local_oral_treatment
dermol	1140927320	185	A01	A01A	A01A_Stomatological_preparations	A01AB	A01AB_Anti
monistat	1141145704	0	A01	A01A	A01A_Stomatological_preparations	A01AB	A01AB_Anti
nasacort	1141146508	222	A01	A01A	A01A_Stomatological_preparations	A01AC	A01AC_Corticosteroids_for_local_oral_treatment
hydrocortisone	1141151424	2	A01	A01A	A01A_Stomatological_preparations	A01AC	A01AC_Corticosteroids_for_local_oral_treatment
daktarin	1141152366	3	A01	A01A	A01A_Stomatological_preparations	A01AB	A01AB_Anti
zidoval	1141152520	4	A01	A01A	A01A_Stomatological_preparations	A01AB	A01AB_Anti
hydrocortisone	1141157294	383	A01	A01A	A01A_Stomatological_preparations	A01AC	A01AC_Corticosteroids_for_local_oral_treatment
clotrimazole	1141157304	33	A01	A01A	A01A_Stomatological_preparations	A01AB	A01AB_Anti
metronidazole	1141157364	108	A01	A01A	A01A_Stomatological_preparations	A01AB	A01AB_Anti
miconazole	1141157398	10	A01	A01A	A01A_Stomatological_preparations	A01AB	A01AB_Anti
rozex	1141167038	62	A01	A01A	A01A_Stomatological_preparations	A01AB	A01AB_Anti
achromycin	1141167608	1	A01	A01A	A01A_Stomatological_preparations	A01AB	A01AB_Anti
dermol	1141168374	67	A01	A01A	A01A_Stomatological_preparations	A01AB	A01AB_Anti
difflam	1141169694	37	A01	A01A	A01A_Stomatological_preparations	A01AD	A01AD_Other_agents_for_local_oral_treatment
abelcet	1141170456	1	A01	A01A	A01A_Stomatological_preparations	A01AB	A01AB_Anti
daktarin	1141170516	1	A01	A01A	A01A_Stomatological_preparations	A01AB	A01AB_Anti
canesten	1141172238	0	A01	A01A	A01A_Stomatological_preparations	A01AB	A01AB_Anti
canesten	1141172240	1	A01	A01A	A01A_Stomatological_preparations	A01AB	A01AB_Anti
canesten	1141174588	1	A01	A01A	A01A_Stomatological_preparations	A01AB	A01AB_Anti
daktarin	1141176640	5	A01	A01A	A01A_Stomatological_preparations	A01AB	A01AB_Anti
canesten	1141186100	13	A01	A01A	A01A_Stomatological_preparations	A01AB	A01AB_Anti
canesten	1141187992	0	A01	A01A	A01A_Stomatological_preparations	A01AB	A01AB_Anti
canesten	1141190484	0	A01	A01A	A01A_Stomatological_preparations	A01AB	A01AB_Anti
epinephrine	1141190854	0	A01	A01A	A01A_Stomatological_preparations	A01AD	A01AD_Other_agents_for_local_oral_treatment
canesten	1141192360	0	A01	A01A	A01A_Stomatological_preparations	A01AB	A01AB_Anti
dermol	1141195836	114	A01	A01A	A01A_Stomatological_preparations	A01AB	A01AB_Anti
dermol	1141195842	5	A01	A01A	A01A_Stomatological_preparations	A01AB	A01AB_Anti
dermol	1141195844	15	A01	A01A	A01A_Stomatological_preparations	A01AB	A01AB_Anti
almasilate	1140850762	0	A02	A02A	A02A_Antacids	A02AD	A02AD_Combinations_and_complexes_of_aluminium
lansoprazole	1140864752	21659	A02	A02B	A02B_Drugs_for_peptic_ulcer_and_gastro	A02BC	A02BC_Proton_pump_inhibitors
cimetidine	1140865426	408	A02	A02B	A02B_Drugs_for_peptic_ulcer_and_gastro	A02BA	A02BA_H2
gastrozepin	1140865468	0	A02	A02B	A02B_Drugs_for_peptic_ulcer_and_gastro	A02BX	A02BX_Other_drugs_for_peptic_ulcer_and_gastro
dyspamet	1140865492	0	A02	A02B	A02B_Drugs_for_peptic_ulcer_and_gastro	A02BA	A02BA_H2
sucralfate	1140865536	38	A02	A02B	A02B_Drugs_for_peptic_ulcer_and_gastro	A02BX	A02BX_Other_drugs_for_peptic_ulcer_and_gastro
antepsin	1140865538	21	A02	A02B	A02B_Drugs_for_peptic_ulcer_and_gastro	A02BX	A02BX_Other_drugs_for_peptic_ulcer_and_gastro
famotidine	1140865608	42	A02	A02B	A02B_Drugs_for_peptic_ulcer_and_gastro	A02BA	A02BA_H2
nizatidine	1140865618	104	A02	A02B	A02B_Drugs_for_peptic_ulcer_and_gastro	A02BA	A02BA_H2
axid	1140865624	2	A02	A02B	A02B_Drugs_for_peptic_ulcer_and_gastro	A02BA	A02BA_H2
misoprostol	1140865628	38	A02	A02B	A02B_Drugs_for_peptic_ulcer_and_gastro	A02BB	A02BB_Prostaglandins
cytotec	1140865632	8	A02	A02B	A02B_Drugs_for_peptic_ulcer_and_gastro	A02BB	A02BB_Prostaglandins
omeprazole	1140865634	37059	A02	A02B	A02B_Drugs_for_peptic_ulcer_and_gastro	A02BC	A02BC_Proton_pump_inhibitors
ranitidine	1140879406	9351	A02	A02B	A02B_Drugs_for_peptic_ulcer_and_gastro	A02BA	A02BA_H2
carbenoxolone	1140879418	2	A02	A02B	A02B_Drugs_for_peptic_ulcer_and_gastro	A02BX	A02BX_Other_drugs_for_peptic_ulcer_and_gastro
pirenzepine	1140879422	3	A02	A02B	A02B_Drugs_for_peptic_ulcer_and_gastro	A02BX	A02BX_Other_drugs_for_peptic_ulcer_and_gastro
magaldrate	1140881328	0	A02	A02A	A02A_Antacids	A02AD	A02AD_Combinations_and_complexes_of_aluminium
homatropine	1140883544	1	A02	A02B	A02B_Drugs_for_peptic_ulcer_and_gastro	A02BX	A02BX_Other_drugs_for_peptic_ulcer_and_gastro
pepcid	1140909496	14	A02	A02B	A02B_Drugs_for_peptic_ulcer_and_gastro	A02BA	A02BA_H2
tagamet	1140909500	15	A02	A02B	A02B_Drugs_for_peptic_ulcer_and_gastro	A02BA	A02BA_H2
losec	1140909578	401	A02	A02B	A02B_Drugs_for_peptic_ulcer_and_gastro	A02BC	A02BC_Proton_pump_inhibitors
ranitidine	1140922658	3	A02	A02B	A02B_Drugs_for_peptic_ulcer_and_gastro	A02BA	A02BA_H2
zoton	1140923688	358	A02	A02B	A02B_Drugs_for_peptic_ulcer_and_gastro	A02BC	A02BC_Proton_pump_inhibitors
pantoprazole	1140929012	1077	A02	A02B	A02B_Drugs_for_peptic_ulcer_and_gastro	A02BC	A02BC_Proton_pump_inhibitors
misoprostol	1141157166	6	A02	A02B	A02B_Drugs_for_peptic_ulcer_and_gastro	A02BB	A02BB_Prostaglandins
ranitic	1141166508	4	A02	A02B	A02B_Drugs_for_peptic_ulcer_and_gastro	A02BA	A02BA_H2
rabeprazole	1141168584	954	A02	A02B	A02B_Drugs_for_peptic_ulcer_and_gastro	A02BC	A02BC_Proton_pump_inhibitors
pariet	1141168590	303	A02	A02B	A02B_Drugs_for_peptic_ulcer_and_gastro	A02BC	A02BC_Proton_pump_inhibitors
esomeprazole	1141177526	1922	A02	A02B	A02B_Drugs_for_peptic_ulcer_and_gastro	A02BC	A02BC_Proton_pump_inhibitors
nexium	1141177532	896	A02	A02B	A02B_Drugs_for_peptic_ulcer_and_gastro	A02BC	A02BC_Proton_pump_inhibitors
phazyme	1140850750	0	A03	A03A	A03A_Drugs_for_functional_gastrointestinal_disorders	A03AX	A03AX_Other_drugs_for_functional_gastrointestinal_disorders
peptard	1140850836	2	A03	A03B	A03B_Belladonna_and_derivatives	A03BA	A03BA_Belladonna_alkaloids
robinul	1140850842	0	A03	A03A	A03A_Drugs_for_functional_gastrointestinal_disorders	A03AB	A03AB_Synthetic_anticholinergics
piperidolate	1140850852	0	A03	A03A	A03A_Drugs_for_functional_gastrointestinal_disorders	A03AA	A03AA_Synthetic_anticholinergics
metramid	1140856276	0	A03	A03F	A03F_Propulsives	A03FA	A03FA_Propulsives
gastron	1140865294	3	A03	A03A	A03A_Drugs_for_functional_gastrointestinal_disorders	A03AB	A03AB_Synthetic_anticholinergics
spasmonal	1140865336	335	A03	A03A	A03A_Drugs_for_functional_gastrointestinal_disorders	A03AX	A03AX_Other_drugs_for_functional_gastrointestinal_disorders
alverine	1140865338	95	A03	A03A	A03A_Drugs_for_functional_gastrointestinal_disorders	A03AX	A03AX_Other_drugs_for_functional_gastrointestinal_disorders
ambutonium	1140865374	1	A03	A03C	A03C_Antispasmodics_in_combination_with_psycholeptics	A03CA	A03CA_Synthetic_anticholinergic_agents_in_combination_with_psycholeptics
dicyclomine	1140865378	14	A03	A03A	A03A_Drugs_for_functional_gastrointestinal_disorders	A03AA	A03AA_Synthetic_anticholinergics
merbentyl	1140865382	151	A03	A03A	A03A_Drugs_for_functional_gastrointestinal_disorders	A03AA	A03AA_Synthetic_anticholinergics
buscopan	1140865396	566	A03	A03B	A03B_Belladonna_and_derivatives	A03BB	A03BB_Belladonna_alkaloids
mebeverine	1140865408	61	A03	A03A	A03A_Drugs_for_functional_gastrointestinal_disorders	A03AA	A03AA_Synthetic_anticholinergics
motilium	1140867998	159	A03	A03F	A03F_Propulsives	A03FA	A03FA_Propulsives
mygdalon	1140868034	0	A03	A03F	A03F_Propulsives	A03FA	A03FA_Propulsives
parmid	1140868036	5	A03	A03F	A03F_Propulsives	A03FA	A03FA_Propulsives
primperan	1140868096	0	A03	A03F	A03F_Propulsives	A03FA	A03FA_Propulsives
cisapride	1140868122	0	A03	A03F	A03F_Propulsives	A03FA	A03FA_Propulsives
prepulsid	1140868126	0	A03	A03F	A03F_Propulsives	A03FA	A03FA_Propulsives
alimix	1140868128	1	A03	A03F	A03F_Propulsives	A03FA	A03FA_Propulsives
isometheptene	1140871968	1	A03	A03A	A03A_Drugs_for_functional_gastrointestinal_disorders	A03AX	A03AX_Other_drugs_for_functional_gastrointestinal_disorders
alverine	1140879424	318	A03	A03A	A03A_Drugs_for_functional_gastrointestinal_disorders	A03AX	A03AX_Other_drugs_for_functional_gastrointestinal_disorders
mebeverine	1140879428	2744	A03	A03A	A03A_Drugs_for_functional_gastrointestinal_disorders	A03AA	A03AA_Synthetic_anticholinergics
domperidone	1140879430	1105	A03	A03F	A03F_Propulsives	A03FA	A03FA_Propulsives
metoclopramide	1140879494	630	A03	A03F	A03F_Propulsives	A03FA	A03FA_Propulsives
gastrobid	1140882224	0	A03	A03F	A03F_Propulsives	A03FA	A03FA_Propulsives
gastromax	1140882226	3	A03	A03F	A03F_Propulsives	A03FA	A03FA_Propulsives
gastroflux	1140882230	2	A03	A03F	A03F_Propulsives	A03FA	A03FA_Propulsives
papaverine	1140883010	1	A03	A03A	A03A_Drugs_for_functional_gastrointestinal_disorders	A03AD	A03AD_Papaverine_and_derivatives
propantheline	1140883480	43	A03	A03A	A03A_Drugs_for_functional_gastrointestinal_disorders	A03AB	A03AB_Synthetic_anticholinergics
atropine	1140883494	27	A03	A03B	A03B_Belladonna_and_derivatives	A03BA	A03BA_Belladonna_alkaloids
isometheptene	1140883538	0	A03	A03A	A03A_Drugs_for_functional_gastrointestinal_disorders	A03AX	A03AX_Other_drugs_for_functional_gastrointestinal_disorders
mepenzolate	1140883552	0	A03	A03A	A03A_Drugs_for_functional_gastrointestinal_disorders	A03AB	A03AB_Synthetic_anticholinergics
pipenzolate	1140883572	0	A03	A03A	A03A_Drugs_for_functional_gastrointestinal_disorders	A03AB	A03AB_Synthetic_anticholinergics
poldine	1140883576	0	A03	A03A	A03A_Drugs_for_functional_gastrointestinal_disorders	A03AB	A03AB_Synthetic_anticholinergics
dicyclomine	1140883590	3	A03	A03A	A03A_Drugs_for_functional_gastrointestinal_disorders	A03AA	A03AA_Synthetic_anticholinergics
glycopyrronium	1140883594	9	A03	A03A	A03A_Drugs_for_functional_gastrointestinal_disorders	A03AB	A03AB_Synthetic_anticholinergics
butylscopolamine	1140910488	0	A03	A03B	A03B_Belladonna_and_derivatives	A03BB	A03BB_Belladonna_alkaloids
maxolon	1141150866	27	A03	A03F	A03F_Propulsives	A03FA	A03FA_Propulsives
spasmonal	1141166264	22	A03	A03A	A03A_Drugs_for_functional_gastrointestinal_disorders	A03AX	A03AX_Other_drugs_for_functional_gastrointestinal_disorders
glycopyrrolate	1141179948	5	A03	A03A	A03A_Drugs_for_functional_gastrointestinal_disorders	A03AB	A03AB_Synthetic_anticholinergics
robinul	1141179952	0	A03	A03A	A03A_Drugs_for_functional_gastrointestinal_disorders	A03AB	A03AB_Synthetic_anticholinergics
dicycloverine	1141194852	101	A03	A03A	A03A_Drugs_for_functional_gastrointestinal_disorders	A03AA	A03AA_Synthetic_anticholinergics
parmid	1141201814	4	A03	A03F	A03F_Propulsives	A03FA	A03FA_Propulsives
kytril	1140864450	0	A04	A04A	A04A_Antiemetics_and_antinauseants	A04AA	A04AA_Serotonin_
hyoscine	1140865394	163	A04	A04A	A04A_Antiemetics_and_antinauseants	A04AD	A04AD_Other_antiemetics
scopoderm	1140868012	2	A04	A04A	A04A_Antiemetics_and_antinauseants	A04AD	A04AD_Other_antiemetics
nabilone	1140868112	4	A04	A04A	A04A_Antiemetics_and_antinauseants	A04AD	A04AD_Other_antiemetics
cesamet	1140868114	0	A04	A04A	A04A_Antiemetics_and_antinauseants	A04AD	A04AD_Other_antiemetics
ondansetron	1140868134	61	A04	A04A	A04A_Antiemetics_and_antinauseants	A04AA	A04AA_Serotonin_
zofran	1140868144	7	A04	A04A	A04A_Antiemetics_and_antinauseants	A04AA	A04AA_Serotonin_
tropisetron	1140868158	0	A04	A04A	A04A_Antiemetics_and_antinauseants	A04AA	A04AA_Serotonin_
navoban	1140868160	0	A04	A04A	A04A_Antiemetics_and_antinauseants	A04AA	A04AA_Serotonin_
granisetron	1140879460	6	A04	A04A	A04A_Antiemetics_and_antinauseants	A04AA	A04AA_Serotonin_
hyoscine	1140882104	66	A04	A04A	A04A_Antiemetics_and_antinauseants	A04AD	A04AD_Other_antiemetics
kwells	1140882232	2	A04	A04A	A04A_Antiemetics_and_antinauseants	A04AD	A04AD_Other_antiemetics
scopolamine	1140910490	0	A04	A04A	A04A_Antiemetics_and_antinauseants	A04AD	A04AD_Other_antiemetics
scopolamine	1140910492	1	A04	A04A	A04A_Antiemetics_and_antinauseants	A04AD	A04AD_Other_antiemetics
hyoscine	1141157482	15	A04	A04A	A04A_Antiemetics_and_antinauseants	A04AD	A04AD_Other_antiemetics
granisetron	1141157488	0	A04	A04A	A04A_Antiemetics_and_antinauseants	A04AA	A04AA_Serotonin_
aprepitant	1141189862	2	A04	A04A	A04A_Antiemetics_and_antinauseants	A04AD	A04AD_Other_antiemetics
emend	1141189868	0	A04	A04A	A04A_Antiemetics_and_antinauseants	A04AD	A04AD_Other_antiemetics
dolasetron	1141193110	2	A04	A04A	A04A_Antiemetics_and_antinauseants	A04AA	A04AA_Serotonin_
anzemet	1141193128	0	A04	A04A	A04A_Antiemetics_and_antinauseants	A04AA	A04AA_Serotonin_
chenofalk	1140865992	0	A05	A05A	A05A_Bile_therapy	A05AA	A05AA_Bile_acids_and_derivatives
destolit	1140865998	6	A05	A05A	A05A_Bile_therapy	A05AA	A05AA_Bile_acids_and_derivatives
ursofalk	1140866000	46	A05	A05A	A05A_Bile_therapy	A05AA	A05AA_Bile_acids_and_derivatives
senokot	1140851088	234	A06	A06A	A06A_Drugs_for_constipation	A06AB	A06AB_Contact_laxatives
phenolphthalein	1140851110	0	A06	A06A	A06A_Drugs_for_constipation	A06AB	A06AB_Contact_laxatives
alophen	1140851118	1	A06	A06A	A06A_Drugs_for_constipation	A06AB	A06AB_Contact_laxatives
laxoberal	1140851150	7	A06	A06A	A06A_Drugs_for_constipation	A06AB	A06AB_Contact_laxatives
macrogol	1140854076	141	A06	A06A	A06A_Drugs_for_constipation	A06AD	A06AD_Osmotically_acting_laxatives
glyceryl	1140860834	1739	A06	A06A	A06A_Drugs_for_constipation	A06AG	A06AG_Enemas
importal	1140863524	0	A06	A06A	A06A_Drugs_for_constipation	A06AD	A06AD_Osmotically_acting_laxatives
danthron	1140865694	0	A06	A06A	A06A_Drugs_for_constipation	A06AB	A06AB_Contact_laxatives
picolax	1140865726	10	A06	A06A	A06A_Drugs_for_constipation	A06AB	A06AB_Contact_laxatives
methylcellulose	1140865772	40	A06	A06A	A06A_Drugs_for_constipation	A06AC	A06AC_Bulk
bisacodyl	1140865786	242	A06	A06A	A06A_Drugs_for_constipation	A06AB	A06AB_Contact_laxatives
lactulose	1140865800	1463	A06	A06A	A06A_Drugs_for_constipation	A06AD	A06AD_Osmotically_acting_laxatives
duphalac	1140865804	1	A06	A06A	A06A_Drugs_for_constipation	A06AD	A06AD_Osmotically_acting_laxatives
lactitol	1140865878	2	A06	A06A	A06A_Drugs_for_constipation	A06AD	A06AD_Osmotically_acting_laxatives
veripaque	1140865898	0	A06	A06A	A06A_Drugs_for_constipation	A06AB	A06AB_Contact_laxatives
docusate	1140879404	516	A06	A06A	A06A_Drugs_for_constipation	A06AA	A06AA_Softeners
golytely	1140879416	0	A06	A06A	A06A_Drugs_for_constipation	A06AD	A06AD_Osmotically_acting_laxatives
laxative	1140879476	111	A06	NaN	NaN
oxyphenisatin	1140881338	0	A06	A06A	A06A_Drugs_for_constipation	A06AB	A06AB_Contact_laxatives
micolette	1140883074	4	A06	A06A	A06A_Drugs_for_constipation	A06AG	A06AG_Enemas
antrapurol	1140910390	1	A06	A06A	A06A_Drugs_for_constipation	A06AB	A06AB_Contact_laxatives
chrysazin	1140910392	1	A06	A06A	A06A_Drugs_for_constipation	A06AB	A06AB_Contact_laxatives
sennosides	1140910650	2	A06	A06A	A06A_Drugs_for_constipation	A06AB	A06AB_Contact_laxatives
dihydroxyphenylisatin	1140910688	0	A06	A06A	A06A_Drugs_for_constipation	A06AB	A06AB_Contact_laxatives
glycerol	1140910750	65	A06	A06A	A06A_Drugs_for_constipation	A06AG	A06AG_Enemas
movicol	1140925800	1723	A06	A06A	A06A_Drugs_for_constipation	A06AD	A06AD_Osmotically_acting_laxatives
glyceryl	1140927544	17	A06	A06A	A06A_Drugs_for_constipation	A06AG	A06AG_Enemas
laxoberal	1141146044	9	A06	A06A	A06A_Drugs_for_constipation	A06AB	A06AB_Contact_laxatives
sennosides	1141157180	0	A06	A06A	A06A_Drugs_for_constipation	A06AB	A06AB_Contact_laxatives
glyceryl	1141157252	495	A06	A06A	A06A_Drugs_for_constipation	A06AG	A06AG_Enemas
dantron	1141181050	0	A06	A06A	A06A_Drugs_for_constipation	A06AB	A06AB_Contact_laxatives
senokot	1141200498	24	A06	A06A	A06A_Drugs_for_constipation	A06AB	A06AB_Contact_laxatives
betnovate	1140851278	1	A07	A07E	A07E_Intestinal_anti	A07EA	A07EA_Corticosteroids_acting_locally
sulphaguanidine	1140857134	1	A07	A07A	A07A_Intestinal_anti	A07AB	A07AB_Sulfonamides
aerosporin	1140857162	0	A07	A07A	A07A_Intestinal_anti	A07AA	A07AA_Antibiotics
econosone	1140857678	0	A07	A07E	A07E_Intestinal_anti	A07EA	A07EA_Corticosteroids_acting_locally
becloforte	1140862380	288	A07	A07E	A07E_Intestinal_anti	A07EA	A07EA_Corticosteroids_acting_locally
becotide	1140862382	3296	A07	A07E	A07E_Intestinal_anti	A07EA	A07EA_Corticosteroids_acting_locally
aerobec	1140862474	30	A07	A07E	A07E_Intestinal_anti	A07EA	A07EA_Corticosteroids_acting_locally
beclazone	1140862476	1443	A07	A07E	A07E_Intestinal_anti	A07EA	A07EA_Corticosteroids_acting_locally
budesonide	1140862572	1162	A07	A07E	A07E_Intestinal_anti	A07EA	A07EA_Corticosteroids_acting_locally
pulmicort	1140862574	823	A07	A07E	A07E_Intestinal_anti	A07EA	A07EA_Corticosteroids_acting_locally
pulmicort	1140862584	77	A07	A07E	A07E_Intestinal_anti	A07EA	A07EA_Corticosteroids_acting_locally
vividrin	1140864726	2	A07	A07E	A07E_Intestinal_anti	A07EB	A07EB_Antiallergic_agents
vividrin	1140864728	3	A07	A07E	A07E_Intestinal_anti	A07EB	A07EB_Antiallergic_agents
imodium	1140865564	264	A07	A07D	A07D_Antipropulsives	A07DA	A07DA_Antipropulsives
mesalazine	1140865578	796	A07	A07E	A07E_Intestinal_anti	A07EC	A07EC_Aminosalicylic_acid_and_similar_agents
asacol	1140865580	791	A07	A07E	A07E_Intestinal_anti	A07EC	A07EC_Aminosalicylic_acid_and_similar_agents
pentasa	1140865588	353	A07	A07E	A07E_Intestinal_anti	A07EC	A07EC_Aminosalicylic_acid_and_similar_agents
salofalk	1140865598	25	A07	A07E	A07E_Intestinal_anti	A07EC	A07EC_Aminosalicylic_acid_and_similar_agents
diphenoxylate	1140865656	0	A07	A07D	A07D_Antipropulsives	A07DA	A07DA_Antipropulsives
lomotil	1140865658	76	A07	NaN	NaN
nalcrom	1140865664	2	A07	A07E	A07E_Intestinal_anti	A07EB	A07EB_Antiallergic_agents
sulphasalazine	1140865668	299	A07	A07E	A07E_Intestinal_anti	A07EC	A07EC_Aminosalicylic_acid_and_similar_agents
salazopyrin	1140865670	314	A07	A07E	A07E_Intestinal_anti	A07EC	A07EC_Aminosalicylic_acid_and_similar_agents
dipentum	1140865742	12	A07	A07E	A07E_Intestinal_anti	A07EC	A07EC_Aminosalicylic_acid_and_similar_agents
prednisone	1140868364	360	A07	A07E	A07E_Intestinal_anti	A07EA	A07EA_Corticosteroids_acting_locally
decortisyl	1140868370	0	A07	A07E	A07E_Intestinal_anti	A07EA	A07EA_Corticosteroids_acting_locally
kanamycin	1140873496	0	A07	A07A	A07A_Intestinal_anti	A07AA	A07AA_Antibiotics
vancocin	1140873748	0	A07	A07A	A07A_Intestinal_anti	A07AA	A07AA_Antibiotics
vancocin	1140873750	0	A07	A07A	A07A_Intestinal_anti	A07AA	A07AA_Antibiotics
vancocin	1140873752	0	A07	A07A	A07A_Intestinal_anti	A07AA	A07AA_Antibiotics
vancocin	1140873754	0	A07	A07A	A07A_Intestinal_anti	A07AA	A07AA_Antibiotics
vancocin	1140873756	0	A07	A07A	A07A_Intestinal_anti	A07AA	A07AA_Antibiotics
colistin	1140873810	1	A07	A07A	A07A_Intestinal_anti	A07AA	A07AA_Antibiotics
colomycin	1140873812	1	A07	A07A	A07A_Intestinal_anti	A07AA	A07AA_Antibiotics
colomycin	1140873814	0	A07	A07A	A07A_Intestinal_anti	A07AA	A07AA_Antibiotics
colomycin	1140873816	0	A07	A07A	A07A_Intestinal_anti	A07AA	A07AA_Antibiotics
colomycin	1140873818	12	A07	A07A	A07A_Intestinal_anti	A07AA	A07AA_Antibiotics
colistin	1140873820	0	A07	A07A	A07A_Intestinal_anti	A07AA	A07AA_Antibiotics
colistin	1140873822	0	A07	A07A	A07A_Intestinal_anti	A07AA	A07AA_Antibiotics
colistin	1140873824	0	A07	A07A	A07A_Intestinal_anti	A07AA	A07AA_Antibiotics
colistin	1140873826	0	A07	A07A	A07A_Intestinal_anti	A07AA	A07AA_Antibiotics
vancomycin	1140873850	0	A07	A07A	A07A_Intestinal_anti	A07AA	A07AA_Antibiotics
streptomycin	1140874098	1	A07	A07A	A07A_Intestinal_anti	A07AA	A07AA_Antibiotics
nystatin	1140874266	4	A07	A07A	A07A_Intestinal_anti	A07AA	A07AA_Antibiotics
nystatin	1140874360	36	A07	A07A	A07A_Intestinal_anti	A07AA	A07AA_Antibiotics
betamethasone	1140874790	882	A07	A07E	A07E_Intestinal_anti	A07EA	A07EA_Corticosteroids_acting_locally
betnelan	1140874792	3	A07	A07E	A07E_Intestinal_anti	A07EA	A07EA_Corticosteroids_acting_locally
betnesol	1140874794	52	A07	A07E	A07E_Intestinal_anti	A07EA	A07EA_Corticosteroids_acting_locally
prednisolone	1140874930	3337	A07	A07E	A07E_Intestinal_anti	A07EA	A07EA_Corticosteroids_acting_locally
deltacortril	1140874936	4	A07	A07E	A07E_Intestinal_anti	A07EA	A07EA_Corticosteroids_acting_locally
precortisyl	1140874944	0	A07	A07E	A07E_Intestinal_anti	A07EA	A07EA_Corticosteroids_acting_locally
beconase	1140876136	3648	A07	A07E	A07E_Intestinal_anti	A07EA	A07EA_Corticosteroids_acting_locally
rhinocort	1140876146	194	A07	A07E	A07E_Intestinal_anti	A07EA	A07EA_Corticosteroids_acting_locally
loperamide	1140879464	1783	A07	A07D	A07D_Antipropulsives	A07DA	A07DA_Antipropulsives
olsalazine	1140879502	66	A07	A07E	A07E_Intestinal_anti	A07EC	A07EC_Aminosalicylic_acid_and_similar_agents
nystaform	1140880324	5	A07	A07A	A07A_Intestinal_anti	A07AA	A07AA_Antibiotics
colomycin	1140880336	5	A07	A07A	A07A_Intestinal_anti	A07AA	A07AA_Antibiotics
colistin	1140880338	0	A07	A07A	A07A_Intestinal_anti	A07AA	A07AA_Antibiotics
becodisks	1140881922	52	A07	A07E	A07E_Intestinal_anti	A07EA	A07EA_Corticosteroids_acting_locally
beclomethasone	1140881938	125	A07	A07E	A07E_Intestinal_anti	A07EA	A07EA_Corticosteroids_acting_locally
propaderm	1140882150	9	A07	A07E	A07E_Intestinal_anti	A07EA	A07EA_Corticosteroids_acting_locally
budesonide	1140882152	1	A07	A07E	A07E_Intestinal_anti	A07EA	A07EA_Corticosteroids_acting_locally
preferid	1140882156	0	A07	A07E	A07E_Intestinal_anti	A07EA	A07EA_Corticosteroids_acting_locally
rynacrom	1140882160	40	A07	A07E	A07E_Intestinal_anti	A07EB	A07EB_Antiallergic_agents
betnesol	1140882626	155	A07	A07E	A07E_Intestinal_anti	A07EA	A07EA_Corticosteroids_acting_locally
diprosone	1140882630	45	A07	A07E	A07E_Intestinal_anti	A07EA	A07EA_Corticosteroids_acting_locally
betnovate	1140882694	1841	A07	A07E	A07E_Intestinal_anti	A07EA	A07EA_Corticosteroids_acting_locally
timodine	1140882756	94	A07	A07A	A07A_Intestinal_anti	A07AA	A07AA_Antibiotics
vancocin	1140884142	0	A07	A07A	A07A_Intestinal_anti	A07AA	A07AA_Antibiotics
nystaform	1140884188	0	A07	A07A	A07A_Intestinal_anti	A07AA	A07AA_Antibiotics
beclomethasone	1140884654	2154	A07	A07E	A07E_Intestinal_anti	A07EA	A07EA_Corticosteroids_acting_locally
opticrom	1140909482	347	A07	A07E	A07E_Intestinal_anti	A07EB	A07EB_Antiallergic_agents
sulfasalazine	1140909702	1036	A07	A07E	A07E_Intestinal_anti	A07EC	A07EC_Aminosalicylic_acid_and_similar_agents
beclometasone	1140909786	4852	A07	A07E	A07E_Intestinal_anti	A07EA	A07EA_Corticosteroids_acting_locally
cromoglycate	1140910730	37	A07	A07E	A07E_Intestinal_anti	A07EB	A07EB_Antiallergic_agents
cromolyn	1140910736	21	A07	A07E	A07E_Intestinal_anti	A07EB	A07EB_Antiallergic_agents
salazosulfapyridine	1140910810	7	A07	A07E	A07E_Intestinal_anti	A07EC	A07EC_Aminosalicylic_acid_and_similar_agents
colomycin	1140913038	1	A07	A07A	A07A_Intestinal_anti	A07AA	A07AA_Antibiotics
norimode	1140923568	13	A07	A07D	A07D_Antipropulsives	A07DA	A07DA_Antipropulsives
entocort	1140926004	17	A07	A07E	A07E_Intestinal_anti	A07EA	A07EA_Corticosteroids_acting_locally
entocort	1141146250	2	A07	A07E	A07E_Intestinal_anti	A07EA	A07EA_Corticosteroids_acting_locally
balsalazide	1141153242	156	A07	A07E	A07E_Intestinal_anti	A07EC	A07EC_Aminosalicylic_acid_and_similar_agents
colazide	1141153248	69	A07	A07E	A07E_Intestinal_anti	A07EC	A07EC_Aminosalicylic_acid_and_similar_agents
kanamycin	1141157354	0	A07	A07A	A07A_Intestinal_anti	A07AA	A07AA_Antibiotics
nystatin	1141157400	9	A07	A07A	A07A_Intestinal_anti	A07AA	A07AA_Antibiotics
prednisolone	1141157402	211	A07	A07E	A07E_Intestinal_anti	A07EA	A07EA_Corticosteroids_acting_locally
budesonide	1141157418	155	A07	A07E	A07E_Intestinal_anti	A07EA	A07EA_Corticosteroids_acting_locally
imodium	1141166998	17	A07	A07D	A07D_Antipropulsives	A07DA	A07DA_Antipropulsives
loperamide	1141167096	60	A07	A07D	A07D_Antipropulsives	A07DA	A07DA_Antipropulsives
qvar	1141167594	2116	A07	A07E	A07E_Intestinal_anti	A07EA	A07EA_Corticosteroids_acting_locally
beclometasone	1141180342	389	A07	A07E	A07E_Intestinal_anti	A07EA	A07EA_Corticosteroids_acting_locally
colistimethate	1141181004	0	A07	A07A	A07A_Intestinal_anti	A07AA	A07AA_Antibiotics
colistimethate	1141181008	2	A07	A07A	A07A_Intestinal_anti	A07AA	A07AA_Antibiotics
colistimethate	1141187768	2	A07	A07A	A07A_Intestinal_anti	A07AA	A07AA_Antibiotics
asacol	1141188658	206	A07	A07E	A07E_Intestinal_anti	A07EC	A07EC_Aminosalicylic_acid_and_similar_agents
sulazine	1141188900	7	A07	A07E	A07E_Intestinal_anti	A07EC	A07EC_Aminosalicylic_acid_and_similar_agents
colomycin	1141193808	3	A07	A07A	A07A_Intestinal_anti	A07AA	A07AA_Antibiotics
colistimethate	1141193810	0	A07	A07A	A07A_Intestinal_anti	A07AA	A07AA_Antibiotics
sulfaguanidine	1141195112	0	A07	A07A	A07A_Intestinal_anti	A07AB	A07AB_Sulfonamides
teronac	1140856198	0	A08	A08A	A08A_Antiobesity_preparations	A08AA	A08AA_Centrally_acting_antiobesity_products
tenuate	1140867972	0	A08	A08A	A08A_Antiobesity_preparations	A08AA	A08AA_Centrally_acting_antiobesity_products
mazindol	1140867986	0	A08	A08A	A08A_Antiobesity_preparations	A08AA	A08AA_Centrally_acting_antiobesity_products
phentermine	1140868040	8	A08	A08A	A08A_Antiobesity_preparations	A08AA	A08AA_Centrally_acting_antiobesity_products
duromine	1140868042	1	A08	A08A	A08A_Antiobesity_preparations	A08AA	A08AA_Centrally_acting_antiobesity_products
ionamin	1140868046	0	A08	A08A	A08A_Antiobesity_preparations	A08AA	A08AA_Centrally_acting_antiobesity_products
dexfenfluramine	1140868054	0	A08	A08A	A08A_Antiobesity_preparations	A08AA	A08AA_Centrally_acting_antiobesity_products
adifax	1140868058	1	A08	A08A	A08A_Antiobesity_preparations	A08AA	A08AA_Centrally_acting_antiobesity_products
diethylpropion	1140879684	4	A08	A08A	A08A_Antiobesity_preparations	A08AA	A08AA_Centrally_acting_antiobesity_products
fenfluramine	1140879744	0	A08	A08A	A08A_Antiobesity_preparations	A08AA	A08AA_Centrally_acting_antiobesity_products
orlistat	1141168680	609	A08	A08A	A08A_Antiobesity_preparations	A08AB	A08AB_Peripherally_acting_antiobesity_products
xenical	1141168684	479	A08	A08A	A08A_Antiobesity_preparations	A08AB	A08AB_Peripherally_acting_antiobesity_products
sibutramine	1141174500	53	A08	A08A	A08A_Antiobesity_preparations	A08AA	A08AA_Centrally_acting_antiobesity_products
reductil	1141174508	148	A08	A08A	A08A_Antiobesity_preparations	A08AA	A08AA_Centrally_acting_antiobesity_products
cotazym	1140851224	0	A09	A09A	A09A_Digestives	A09AA	A09AA_Enzyme_preparations
pancreatin	1140865954	0	A09	A09A	A09A_Digestives	A09AA	A09AA_Enzyme_preparations
pancreatin	1140866022	16	A09	A09A	A09A_Digestives	A09AA	A09AA_Enzyme_preparations
citrate	1140878140	0	A09	A09A	A09A_Digestives	A09AB	A09AB_Acid_preparations
glutamic	1140881346	17	A09	NaN	NaN
pancreatin	1141157182	5	A09	A09A	A09A_Digestives	A09AA	A09AA_Enzyme_preparations
glibornuride	1140857494	2	A10	A10B	A10B_Blood_glucose_lowering_drugs	A10BB	A10BB_Sulfonylureas
glymidine	1140857500	1	A10	A10B	A10B_Blood_glucose_lowering_drugs	A10BC	A10BC_Sulfonamides_
pramidex	1140857506	0	A10	A10B	A10B_Blood_glucose_lowering_drugs	A10BB	A10BB_Sulfonylureas
acetohexamide	1140857584	0	A10	A10B	A10B_Blood_glucose_lowering_drugs	A10BB	A10BB_Sulfonylureas
dimelor	1140857586	0	A10	A10B	A10B_Blood_glucose_lowering_drugs	A10BB	A10BB_Sulfonylureas
libanil	1140857590	1	A10	A10B	A10B_Blood_glucose_lowering_drugs	A10BB	A10BB_Sulfonylureas
acarbose	1140868902	50	A10	A10B	A10B_Blood_glucose_lowering_drugs	A10BF	A10BF_Alpha_glucosidase_inhibitors
glucobay	1140868908	9	A10	A10B	A10B_Blood_glucose_lowering_drugs	A10BF	A10BF_Alpha_glucosidase_inhibitors
glipizide	1140874646	98	A10	A10B	A10B_Blood_glucose_lowering_drugs	A10BB	A10BB_Sulfonylureas
glibenese	1140874650	0	A10	A10B	A10B_Blood_glucose_lowering_drugs	A10BB	A10BB_Sulfonylureas
minodiab	1140874652	2	A10	A10B	A10B_Blood_glucose_lowering_drugs	A10BB	A10BB_Sulfonylureas
gliquidone	1140874658	1	A10	A10B	A10B_Blood_glucose_lowering_drugs	A10BB	A10BB_Sulfonylureas
glurenorm	1140874660	0	A10	A10B	A10B_Blood_glucose_lowering_drugs	A10BB	A10BB_Sulfonylureas
tolazamide	1140874664	1	A10	A10B	A10B_Blood_glucose_lowering_drugs	A10BB	A10BB_Sulfonylureas
tolanase	1140874666	0	A10	A10B	A10B_Blood_glucose_lowering_drugs	A10BB	A10BB_Sulfonylureas
tolbutamide	1140874674	53	A10	A10B	A10B_Blood_glucose_lowering_drugs	A10BB	A10BB_Sulfonylureas
glyconon	1140874678	0	A10	A10B	A10B_Blood_glucose_lowering_drugs	A10BB	A10BB_Sulfonylureas
rastinon	1140874680	0	A10	A10B	A10B_Blood_glucose_lowering_drugs	A10BB	A10BB_Sulfonylureas
glucophage	1140874686	556	A10	A10B	A10B_Blood_glucose_lowering_drugs	A10BA	A10BA_Biguanides
orabet	1140874690	0	A10	A10B	A10B_Blood_glucose_lowering_drugs	A10BB	A10BB_Sulfonylureas
chlorpropamide	1140874706	6	A10	A10B	A10B_Blood_glucose_lowering_drugs	A10BB	A10BB_Sulfonylureas
diabinese	1140874712	0	A10	A10B	A10B_Blood_glucose_lowering_drugs	A10BB	A10BB_Sulfonylureas
glibenclamide	1140874718	139	A10	A10B	A10B_Blood_glucose_lowering_drugs	A10BB	A10BB_Sulfonylureas
daonil	1140874724	0	A10	A10B	A10B_Blood_glucose_lowering_drugs	A10BB	A10BB_Sulfonylureas
euglucon	1140874728	0	A10	A10B	A10B_Blood_glucose_lowering_drugs	A10BB	A10BB_Sulfonylureas
calabren	1140874740	0	A10	A10B	A10B_Blood_glucose_lowering_drugs	A10BB	A10BB_Sulfonylureas
gliclazide	1140874744	5310	A10	A10B	A10B_Blood_glucose_lowering_drugs	A10BB	A10BB_Sulfonylureas
diamicron	1140874746	71	A10	A10B	A10B_Blood_glucose_lowering_drugs	A10BB	A10BB_Sulfonylureas
insulin	1140883066	5840	A10	A10A	A10A_Insulins_and_Analogues	NaN	NaN
metformin	1140884600	16554	A10	A10B	A10B_Blood_glucose_lowering_drugs	A10BA	A10BA_Biguanides
glybenclamide	1140910564	3	A10	A10B	A10B_Blood_glucose_lowering_drugs	A10BB	A10BB_Sulfonylureas
glimepiride	1141152590	553	A10	A10B	A10B_Blood_glucose_lowering_drugs	A10BB	A10BB_Sulfonylureas
troglitazone	1141153254	0	A10	A10B	A10B_Blood_glucose_lowering_drugs	A10BG	A10BG_Thiazolidinediones
romozin	1141153262	0	A10	A10B	A10B_Blood_glucose_lowering_drugs	A10BG	A10BG_Thiazolidinediones
amaryl	1141156984	49	A10	A10B	A10B_Blood_glucose_lowering_drugs	A10BB	A10BB_Sulfonylureas
glipizide	1141157284	2	A10	A10B	A10B_Blood_glucose_lowering_drugs	A10BB	A10BB_Sulfonylureas
repaglinide	1141168660	92	A10	A10B	A10B_Blood_glucose_lowering_drugs	A10BX	A10BX_Other_blood_glucose_lowering_drugs
novonorm	1141168668	7	A10	A10B	A10B_Blood_glucose_lowering_drugs	A10BX	A10BX_Other_blood_glucose_lowering_drugs
pioglitazone	1141171646	1210	A10	A10B	A10B_Blood_glucose_lowering_drugs	A10BG	A10BG_Thiazolidinediones
actos	1141171652	92	A10	A10B	A10B_Blood_glucose_lowering_drugs	A10BG	A10BG_Thiazolidinediones
starlix	1141173786	8	A10	A10B	A10B_Blood_glucose_lowering_drugs	A10BX	A10BX_Other_blood_glucose_lowering_drugs
nateglinide	1141173882	44	A10	A10B	A10B_Blood_glucose_lowering_drugs	A10BX	A10BX_Other_blood_glucose_lowering_drugs
rosiglitazone	1141177600	759	A10	A10B	A10B_Blood_glucose_lowering_drugs	A10BG	A10BG_Thiazolidinediones
avandia	1141177606	72	A10	A10B	A10B_Blood_glucose_lowering_drugs	A10BG	A10BG_Thiazolidinediones
rosiglitazone	1141189090	224	A10	A10B	A10B_Blood_glucose_lowering_drugs	A10BG	A10BG_Thiazolidinediones
avandamet	1141189094	205	A10	A10B	A10B_Blood_glucose_lowering_drugs	A10BA	A10BA_Biguanides
vitamin	1195	1492	A11	NaN	NaN
vitamin	1140852756	189	A11	NaN	NaN
vitamin	1140852766	89	A11	NaN	NaN
calciferol	1140852946	3	A11	A11C	A11C_Vitamin_A_and_D	A11CC	A11CC_Vitamin_D_and_analogues
sterogyl	1140852956	0	A11	A11C	A11C_Vitamin_A_and_D	A11CC	A11CC_Vitamin_D_and_analogues
vitamin	1140870570	1804	A11	NaN	NaN
vitamin	1140870852	76	A11	NaN	NaN
nicotinamide	1140870914	7	A11	A11H	A11H_Other_plain_vitamin_preparations	A11HA	A11HA_Other_plain_vitamin_preparations
benadon	1140870926	5	A11	A11H	A11H_Other_plain_vitamin_preparations	A11HA	A11HA_Other_plain_vitamin_preparations
ascorbic	1140870932	104	A11	A11G	A11G_Ascorbic_acid_	A11GA	A11GA_Ascorbic_acid_
vitamin	1140870954	2729	A11	NaN	NaN
alfacalcidol	1140870956	500	A11	A11C	A11C_Vitamin_A_and_D	A11CC	A11CC_Vitamin_D_and_analogues
calcitriol	1140870980	30	A11	A11C	A11C_Vitamin_A_and_D	A11CC	A11CC_Vitamin_D_and_analogues
rocaltrol	1140870982	8	A11	A11C	A11C_Vitamin_A_and_D	A11CC	A11CC_Vitamin_D_and_analogues
vitamins	1140871004	26	A11	NaN	NaN
vitamin	1140871024	3945	A11	NaN	NaN
calciferol	1140871046	1	A11	A11C	A11C_Vitamin_A_and_D	A11CC	A11CC_Vitamin_D_and_analogues
dihydrotachysterol	1140871054	0	A11	A11C	A11C_Vitamin_A_and_D	A11CC	A11CC_Vitamin_D_and_analogues
vitamin	1140871112	1932	A11	NaN	NaN
vitamin	1140871138	110	A11	NaN	NaN
vitamins	1140871162	30	A11	NaN	NaN
ergocalciferol	1140876588	46	A11	A11C	A11C_Vitamin_A_and_D	A11CC	A11CC_Vitamin_D_and_analogues
vitamin	1140877612	48	A11	NaN	NaN
calciferol	1140877632	8	A11	A11C	A11C_Vitamin_A_and_D	A11CC	A11CC_Vitamin_D_and_analogues
menadiol	1140888350	2	A11	NaN	NaN
inositol	1140888358	5	A11	A11H	A11H_Other_plain_vitamin_preparations	A11HA	A11HA_Other_plain_vitamin_preparations
pyridoxine	1140888362	161	A11	A11H	A11H_Other_plain_vitamin_preparations	A11HA	A11HA_Other_plain_vitamin_preparations
thiamine	1140888366	754	A11	A11D	A11D_Vitamin_B1	A11DA	A11DA_Vitamin_B1
inositol	1140888672	7	A11	A11H	A11H_Other_plain_vitamin_preparations	A11HA	A11HA_Other_plain_vitamin_preparations
calcijex	1140909592	1	A11	A11C	A11C_Vitamin_A_and_D	A11CC	A11CC_Vitamin_D_and_analogues
vitamin	1140909726	6443	A11	NaN	NaN
retinol	1140909870	13	A11	A11C	A11C_Vitamin_A_and_D	A11CA	A11CA_Vitamin_A
vitamin	1140909872	211	A11	NaN	NaN
vitamin	1140909874	604	A11	NaN	NaN
calciferol	1140909876	101	A11	A11C	A11C_Vitamin_A_and_D	A11CC	A11CC_Vitamin_D_and_analogues
vitamin	1140909878	83	A11	NaN	NaN
vitamin	1140909886	3	A11	NaN	NaN
betacarotene	1140911728	62	A11	A11C	A11C_Vitamin_A_and_D	A11CA	A11CA_Vitamin_A
nicotinamide	1140921992	0	A11	A11H	A11H_Other_plain_vitamin_preparations	A11HA	A11HA_Other_plain_vitamin_preparations
ergocalciferol	1141172148	10	A11	A11C	A11C_Vitamin_A_and_D	A11CC	A11CC_Vitamin_D_and_analogues
calcitriol	1141174388	58	A11	A11C	A11C_Vitamin_A_and_D	A11CC	A11CC_Vitamin_D_and_analogues
selora	1140852750	0	A12	A12B	A12B_Potassium	A12BA	A12BA_Potassium
calcichew	1140870856	1347	A12	A12A	A12A_Calcium	A12AX	A12AX_Calcium
calcichew	1140870862	542	A12	A12A	A12A_Calcium	A12AX	A12AX_Calcium
calcichew	1140871050	5680	A12	A12A	A12A_Calcium	A12AX	A12AX_Calcium
nacl	1140888766	2	A12	A12C	A12C_Other_mineral_supplements	A12CA	A12CA_Sodium
decadurabolin	1140857802	0	A14	A14A	A14A_Anabolic_steroids	A14AB	A14AB_Estren_derivatives
durabolin	1140857808	0	A14	A14A	A14A_Anabolic_steroids	A14AB	A14AB_Estren_derivatives
decadurabolin	1140868614	0	A14	A14A	A14A_Anabolic_steroids	A14AB	A14AB_Estren_derivatives
stanozolol	1140868618	0	A14	A14A	A14A_Anabolic_steroids	A14AA	A14AA_Androstan_derivatives
stromba	1140868620	0	A14	A14A	A14A_Anabolic_steroids	A14AA	A14AA_Androstan_derivatives
oxymetholone	1140870542	0	A14	A14A	A14A_Anabolic_steroids	A14AA	A14AA_Androstan_derivatives
nandrolone	1140884726	3	A14	A14A	A14A_Anabolic_steroids	A14AB	A14AB_Estren_derivatives
androstanazol	1140910802	1	A14	A14A	A14A_Anabolic_steroids	A14AA	A14AA_Androstan_derivatives
trientine	1140871070	2	A16	A16A	A16A_Other_alimentary_tract_and_metabolism_products	A16AX	A16AX_Various_alimentary_tract_and_metabolism_products
locobase	1140883810	2	A16	A16Q	A16Q_Other_alimentary_tract_and_metabolism_products_for_veterinary_use	A16QA	A16QA_Drugs_for_prevention_and
locobase	1140883814	0	A16	A16Q	A16Q_Other_alimentary_tract_and_metabolism_products_for_veterinary_use	A16QA	A16QA_Drugs_for_prevention_and
trientine	1140883866	0	A16	A16A	A16A_Other_alimentary_tract_and_metabolism_products	A16AX	A16AX_Various_alimentary_tract_and_metabolism_products
carnitine	1140910866	5	A16	A16A	A16A_Other_alimentary_tract_and_metabolism_products	A16AA	A16AA_Amino_acids_and_derivatives
carnitor	1140910926	0	A16	A16A	A16A_Other_alimentary_tract_and_metabolism_products	A16AA	A16AA_Amino_acids_and_derivatives
cysteamine	1141166888	1	A16	A16A	A16A_Other_alimentary_tract_and_metabolism_products	A16AA	A16AA_Amino_acids_and_derivatives
cystagon	1141166892	0	A16	A16A	A16A_Other_alimentary_tract_and_metabolism_products	A16AA	A16AA_Amino_acids_and_derivatives
ammonaps	1141175316	0	A16	A16A	A16A_Other_alimentary_tract_and_metabolism_products	A16AX	A16AX_Various_alimentary_tract_and_metabolism_products
mercaptamine	1141181038	1	A16	A16A	A16A_Other_alimentary_tract_and_metabolism_products	A16AA	A16AA_Amino_acids_and_derivatives
carbaglu	1141188738	0	A16	A16A	A16A_Other_alimentary_tract_and_metabolism_products	A16AA	A16AA_Amino_acids_and_derivatives
miglustat	1141193430	0	A16	A16A	A16A_Other_alimentary_tract_and_metabolism_products	A16AX	A16AX_Various_alimentary_tract_and_metabolism_products
zavesca	1141193434	0	A16	A16A	A16A_Other_alimentary_tract_and_metabolism_products	A16AX	A16AX_Various_alimentary_tract_and_metabolism_products
calciparine	1140861506	0	B01	B01A	B01A_Antithrombotic_agents	B01AB	B01AB_Heparin_group
fragmin	1140861584	14	B01	B01A	B01A_Antithrombotic_agents	B01AB	B01AB_Heparin_group
enoxaparin	1140861588	17	B01	B01A	B01A_Antithrombotic_agents	B01AB	B01AB_Heparin_group
clexane	1140861594	37	B01	B01A	B01A_Antithrombotic_agents	B01AB	B01AB_Heparin_group
innohep	1140861602	3	B01	B01A	B01A_Antithrombotic_agents	B01AB	B01AB_Heparin_group
sinthrome	1140861698	28	B01	B01A	B01A_Antithrombotic_agents	B01AA	B01AA_Vitamin_K_antagonists
phenindione	1140861702	17	B01	B01A	B01A_Antithrombotic_agents	B01AA	B01AA_Vitamin_K_antagonists
dindevan	1140861704	1	B01	B01A	B01A_Antithrombotic_agents	B01AA	B01AA_Vitamin_K_antagonists
antiplatelet	1140861776	2	B01	NaN	NaN
dipyridamole	1140861778	969	B01	B01A	B01A_Antithrombotic_agents	B01AC	B01AC_Platelet_aggregation_inhibitors_excluding_heparin
persantin	1140861780	304	B01	B01A	B01A_Antithrombotic_agents	B01AC	B01AC_Platelet_aggregation_inhibitors_excluding_heparin
danaparoid	1140864212	1	B01	B01A	B01A_Antithrombotic_agents	B01AB	B01AB_Heparin_group
orgaran	1140864214	0	B01	B01A	B01A_Antithrombotic_agents	B01AB	B01AB_Heparin_group
heparin	1140881842	19	B01	B01A	B01A_Antithrombotic_agents	B01AB	B01AB_Heparin_group
dalteparin	1140888204	4	B01	B01A	B01A_Antithrombotic_agents	B01AB	B01AB_Heparin_group
tinzaparin	1140888206	13	B01	B01A	B01A_Antithrombotic_agents	B01AB	B01AB_Heparin_group
warfarin	1140888266	5750	B01	B01A	B01A_Antithrombotic_agents	B01AA	B01AA_Vitamin_K_antagonists
acenocoumarol	1140909770	7	B01	B01A	B01A_Antithrombotic_agents	B01AA	B01AA_Vitamin_K_antagonists
certoparin	1140926444	1	B01	NaN	NaN
ticlopidine	1141163324	1	B01	B01A	B01A_Antithrombotic_agents	B01AC	B01AC_Platelet_aggregation_inhibitors_excluding_heparin
ticlid	1141163328	0	B01	B01A	B01A_Antithrombotic_agents	B01AC	B01AC_Platelet_aggregation_inhibitors_excluding_heparin
marevan	1141164760	16	B01	B01A	B01A_Antithrombotic_agents	B01AA	B01AA_Vitamin_K_antagonists
asasantin	1141167848	136	B01	B01A	B01A_Antithrombotic_agents	B01AC	B01AC_Platelet_aggregation_inhibitors_excluding_heparin
clopidogrel	1141168318	4374	B01	B01A	B01A_Antithrombotic_agents	B01AC	B01AC_Platelet_aggregation_inhibitors_excluding_heparin
plavix	1141168322	237	B01	B01A	B01A_Antithrombotic_agents	B01AC	B01AC_Platelet_aggregation_inhibitors_excluding_heparin
reviparin	1141171364	0	B01	B01A	B01A_Antithrombotic_agents	B01AB	B01AB_Heparin_group
clivarine	1141171374	0	B01	B01A	B01A_Antithrombotic_agents	B01AB	B01AB_Heparin_group
cilostazol	1141181150	39	B01	B01A	B01A_Antithrombotic_agents	B01AC	B01AC_Platelet_aggregation_inhibitors_excluding_heparin
pletal	1141181154	10	B01	B01A	B01A_Antithrombotic_agents	B01AC	B01AC_Platelet_aggregation_inhibitors_excluding_heparin
bemiparin	1141189054	0	B01	B01A	B01A_Antithrombotic_agents	B01AB	B01AB_Heparin_group
zibor	1141189210	0	B01	B01A	B01A_Antithrombotic_agents	B01AB	B01AB_Heparin_group
zibor	1141189212	1	B01	B01A	B01A_Antithrombotic_agents	B01AB	B01AB_Heparin_group
dicynene	1140851960	4	B02	B02B	B02B_Vitamin_K_and_other_hemostatics	B02BX	B02BX_Other_systemic_hemostatics
ethamsylate	1140861766	1	B02	B02B	B02B_Vitamin_K_and_other_hemostatics	B02BX	B02BX_Other_systemic_hemostatics
tranexamic	1140861832	698	B02	B02A	B02A_Antifibrinolytics	B02AA	B02AA_Amino_acids
cyklokapron	1140861834	15	B02	B02A	B02A_Antifibrinolytics	B02AA	B02AA_Amino_acids
phytomenadione	1140871146	2	B02	B02B	B02B_Vitamin_K_and_other_hemostatics	B02BA	B02BA_Vitamin_K
konakion	1140871154	2	B02	B02B	B02B_Vitamin_K_and_other_hemostatics	B02BA	B02BA_Vitamin_K
etamsylate	1140909776	6	B02	B02B	B02B_Vitamin_K_and_other_hemostatics	B02BX	B02BX_Other_systemic_hemostatics
ethamsylate	1141157258	0	B02	B02B	B02B_Vitamin_K_and_other_hemostatics	B02BX	B02BX_Other_systemic_hemostatics
niferex	1140858286	0	B03	B03A	B03A_Iron_preparations	NaN
fefol	1140870308	1	B03	B03A	B03A_Iron_preparations	B03AD	B03AD_Iron_in_combination_with_folic_acid
fergon	1140870376	0	B03	B03A	B03A_Iron_preparations	NaN
fefol	1140870482	0	B03	B03A	B03A_Iron_preparations	B03AD	B03AD_Iron_in_combination_with_folic_acid
hydroxocobalamin	1140870504	123	B03	B03B	B03B_Vitamin_B12_and_folic_acid	B03BA	B03BA_Vitamin_B12_
cyanocobalamin	1140870512	159	B03	B03B	B03B_Vitamin_B12_and_folic_acid	B03BA	B03BA_Vitamin_B12_
erythropoietin	1140870568	15	B03	NaN	NaN
epoetin	1140870600	7	B03	NaN	NaN
eprex	1140870604	9	B03	B03X	B03X_Other_antianemic_preparations	B03XA	B03XA_Other_antianemic_preparations
epoetin	1140870618	13	B03	NaN	NaN
recormon	1140870626	0	B03	B03X	B03X_Other_antianemic_preparations	B03XA	B03XA_Other_antianemic_preparations
b12	1140910494	459	B03	B03B	B03B_Vitamin_B12_and_folic_acid	B03BA	B03BA_Vitamin_B12_
folate	1140910552	14	B03	B03B	B03B_Vitamin_B12_and_folic_acid	B03BB	B03BB_Folic_acid_and_derivatives
b12	1140912228	144	B03	B03B	B03B_Vitamin_B12_and_folic_acid	B03BA	B03BA_Vitamin_B12_
neorecormon	1141156666	23	B03	B03X	B03X_Other_antianemic_preparations	B03XA	B03XA_Other_antianemic_preparations
epoetin	1141157448	2	B03	NaN	NaN
hydroxocobalamin	1141173348	472	B03	B03B	B03B_Vitamin_B12_and_folic_acid	B03BA	B03BA_Vitamin_B12_
aranesp	1141178816	65	B03	B03X	B03X_Other_antianemic_preparations	B03XA	B03XA_Other_antianemic_preparations
darbepoetin	1141178858	10	B03	B03X	B03X_Other_antianemic_preparations	B03XA	B03XA_Other_antianemic_preparations
nitrofurazone	1140859148	2	B05	B05C	B05C_Irrigating_solutions	B05CA	B05CA_Antiinfectives
furacin	1140859150	0	B05	B05C	B05C_Irrigating_solutions	B05CA	B05CA_Antiinfectives
urea	1140876430	15	B05	B05B	B05B_I	B05BC	B05BC_Solutions_producing_osmotic_diuresis
glucose	1140888438	124	B05	B05C	B05C_Irrigating_solutions	B05CX	B05CX_Other_irrigating_solutions
dextrose	1140909858	4	B05	B05C	B05C_Irrigating_solutions	B05CX	B05CX_Other_irrigating_solutions
normasol	1140916830	1	B05	B05X	B05X_I	B05XA	B05XA_Electrolyte_solutions
dextrose	1141165702	13	B05	B05C	B05C_Irrigating_solutions	B05CX	B05CX_Other_irrigating_solutions
normasol	1141170586	0	B05	B05X	B05X_I	B05XA	B05XA_Electrolyte_solutions
urea	1141170768	4	B05	B05B	B05B_I	B05BC	B05BC_Solutions_producing_osmotic_diuresis
quinidine	1140851530	32	C01	C01B	C01B_Antiarrhythmics	C01BA	C01BA_Antiarrhythmics
quinicardine	1140851534	0	C01	C01B	C01B_Antiarrhythmics	C01BA	C01BA_Antiarrhythmics
isoket	1140851652	3	C01	C01D	C01D_Vasodilators_used_in_cardiac_diseases	C01DA	C01DA_Organic_nitrates
vascardin	1140851712	1	C01	C01D	C01D_Vasodilators_used_in_cardiac_diseases	C01DA	C01DA_Organic_nitrates
prenylamine	1140851798	2	C01	C01D	C01D_Vasodilators_used_in_cardiac_diseases	C01DX	C01DX_Other_vasodilators_used_in_cardiac_diseases
synadrin	1140851800	0	C01	C01D	C01D_Vasodilators_used_in_cardiac_diseases	C01DX	C01DX_Other_vasodilators_used_in_cardiac_diseases
oxedrine	1140851852	0	C01	C01C	C01C_Cardiac_stimulants_excluding_cardiac_glycosides	C01CA	C01CA_Adrenergic_and_dopaminergic_agents
mobilan	1140853012	0	C01	C01E	C01E_Other_cardiac_preparations	C01EB	C01EB_Other_cardiac_preparations
ibumetin	1140853094	0	C01	C01E	C01E_Other_cardiac_preparations	C01EB	C01EB_Other_cardiac_preparations
paxofen	1140853100	0	C01	C01E	C01E_Other_cardiac_preparations	C01EB	C01EB_Other_cardiac_preparations
neophryn	1140853984	0	C01	C01C	C01C_Cardiac_stimulants_excluding_cardiac_glycosides	C01CA	C01CA_Adrenergic_and_dopaminergic_agents
neophryn	1140853986	1	C01	C01C	C01C_Cardiac_stimulants_excluding_cardiac_glycosides	C01CA	C01CA_Adrenergic_and_dopaminergic_agents
aleudrin	1140855328	0	C01	C01C	C01C_Cardiac_stimulants_excluding_cardiac_glycosides	C01CA	C01CA_Adrenergic_and_dopaminergic_agents
aleudrin	1140855330	0	C01	C01C	C01C_Cardiac_stimulants_excluding_cardiac_glycosides	C01CA	C01CA_Adrenergic_and_dopaminergic_agents
nitrolingual	1140860840	521	C01	C01D	C01D_Vasodilators_used_in_cardiac_diseases	C01DA	C01DA_Organic_nitrates
suscard	1140860846	31	C01	C01D	C01D_Vasodilators_used_in_cardiac_diseases	C01DA	C01DA_Organic_nitrates
nitrodur	1140860848	7	C01	C01D	C01D_Vasodilators_used_in_cardiac_diseases	C01DA	C01DA_Organic_nitrates
imdur	1140860976	188	C01	C01D	C01D_Vasodilators_used_in_cardiac_diseases	C01DA	C01DA_Organic_nitrates
elantan	1140860982	39	C01	C01D	C01D_Vasodilators_used_in_cardiac_diseases	C01DA	C01DA_Organic_nitrates
monocedocard	1140860988	0	C01	C01D	C01D_Vasodilators_used_in_cardiac_diseases	C01DA	C01DA_Organic_nitrates
glytrin	1140861000	30	C01	C01D	C01D_Vasodilators_used_in_cardiac_diseases	C01DA	C01DA_Organic_nitrates
isordil	1140861016	3	C01	C01D	C01D_Vasodilators_used_in_cardiac_diseases	C01DA	C01DA_Organic_nitrates
sorbitrate	1140861024	1	C01	C01D	C01D_Vasodilators_used_in_cardiac_diseases	C01DA	C01DA_Organic_nitrates
flosequinan	1140861266	2	C01	C01D	C01D_Vasodilators_used_in_cardiac_diseases	C01DB	C01DB_Quinolone_vasodilators
saventrine	1140861444	1	C01	C01C	C01C_Cardiac_stimulants_excluding_cardiac_glycosides	C01CA	C01CA_Adrenergic_and_dopaminergic_agents
ephedrine	1140862374	2	C01	C01C	C01C_Cardiac_stimulants_excluding_cardiac_glycosides	C01CA	C01CA_Adrenergic_and_dopaminergic_agents
digoxin	1140865966	19	C01	C01A	C01A_Cardiac_glycosides	C01AA	C01AA_Digitalis_glycosides
digitoxin	1140865990	26	C01	C01A	C01A_Cardiac_glycosides	C01AA	C01AA_Digitalis_glycosides
digitaline	1140866050	0	C01	C01A	C01A_Cardiac_glycosides	C01AA	C01AA_Digitalis_glycosides
lanatoside	1140866052	0	C01	C01A	C01A_Cardiac_glycosides	C01AA	C01AA_Digitalis_glycosides
cedilanid	1140866054	0	C01	C01A	C01A_Cardiac_glycosides	C01AA	C01AA_Digitalis_glycosides
medigoxin	1140866058	4	C01	C01A	C01A_Cardiac_glycosides	C01AA	C01AA_Digitalis_glycosides
cordarone	1140866516	3	C01	C01B	C01B_Antiarrhythmics	C01BD	C01BD_Antiarrhythmics
disopyramide	1140866568	33	C01	C01B	C01B_Antiarrhythmics	C01BA	C01BA_Antiarrhythmics
rythmodan	1140866576	7	C01	C01B	C01B_Antiarrhythmics	C01BA	C01BA_Antiarrhythmics
pronestyl	1140866584	0	C01	C01B	C01B_Antiarrhythmics	C01BA	C01BA_Antiarrhythmics
kinidin	1140866598	0	C01	C01B	C01B_Antiarrhythmics	C01BA	C01BA_Antiarrhythmics
tonocard	1140866602	0	C01	C01B	C01B_Antiarrhythmics	C01BB	C01BB_Antiarrhythmics
ethmozine	1140866624	0	C01	C01B	C01B_Antiarrhythmics	C01BG	C01BG_Other_antiarrhythmics
tambocor	1140866654	25	C01	C01B	C01B_Antiarrhythmics	C01BC	C01BC_Antiarrhythmics
mexitil	1140866666	5	C01	C01B	C01B_Antiarrhythmics	C01BB	C01BB_Antiarrhythmics
alprostadil	1140869100	62	C01	C01E	C01E_Other_cardiac_preparations	C01EA	C01EA_Prostaglandins
ibuprofen	1140871310	67688	C01	C01E	C01E_Other_cardiac_preparations	C01EB	C01EB_Other_cardiac_preparations
indomethacin	1140871336	307	C01	C01E	C01E_Other_cardiac_preparations	C01EB	C01EB_Other_cardiac_preparations
artracin	1140871344	0	C01	C01E	C01E_Other_cardiac_preparations	C01EB	C01EB_Other_cardiac_preparations
imbrilon	1140871348	1	C01	C01E	C01E_Other_cardiac_preparations	C01EB	C01EB_Other_cardiac_preparations
indocid	1140871354	10	C01	C01E	C01E_Other_cardiac_preparations	C01EB	C01EB_Other_cardiac_preparations
apsifen	1140871370	0	C01	C01E	C01E_Other_cardiac_preparations	C01EB	C01EB_Other_cardiac_preparations
brufen	1140871374	88	C01	C01E	C01E_Other_cardiac_preparations	C01EB	C01EB_Other_cardiac_preparations
lidifen	1140871396	0	C01	C01E	C01E_Other_cardiac_preparations	C01EB	C01EB_Other_cardiac_preparations
motrin	1140871406	0	C01	C01E	C01E_Other_cardiac_preparations	C01EB	C01EB_Other_cardiac_preparations
indomod	1140871434	0	C01	C01E	C01E_Other_cardiac_preparations	C01EB	C01EB_Other_cardiac_preparations
isoprenaline	1140879808	3	C01	C01C	C01C_Cardiac_stimulants_excluding_cardiac_glycosides	C01CA	C01CA_Adrenergic_and_dopaminergic_agents
phenylephrine	1140879844	7	C01	C01C	C01C_Cardiac_stimulants_excluding_cardiac_glycosides	C01CA	C01CA_Adrenergic_and_dopaminergic_agents
phenylephrine	1140879848	0	C01	C01C	C01C_Cardiac_stimulants_excluding_cardiac_glycosides	C01CA	C01CA_Adrenergic_and_dopaminergic_agents
cordarone	1140881726	4	C01	C01B	C01B_Antiarrhythmics	C01BD	C01BD_Antiarrhythmics
ephedrine	1140883534	12	C01	C01C	C01C_Cardiac_stimulants_excluding_cardiac_glycosides	C01CA	C01CA_Adrenergic_and_dopaminergic_agents
xamoterol	1140883554	0	C01	C01C	C01C_Cardiac_stimulants_excluding_cardiac_glycosides	C01CX	C01CX_Other_cardiac_stimulants
vibrocil	1140883592	1	C01	C01C	C01C_Cardiac_stimulants_excluding_cardiac_glycosides	C01CA	C01CA_Adrenergic_and_dopaminergic_agents
mexiletine	1140888470	5	C01	C01B	C01B_Antiarrhythmics	C01BB	C01BB_Antiarrhythmics
moracizine	1140888474	1	C01	C01B	C01B_Antiarrhythmics	C01BG	C01BG_Other_antiarrhythmics
procainamide	1140888478	3	C01	C01B	C01B_Antiarrhythmics	C01BA	C01BA_Antiarrhythmics
propafenone	1140888482	49	C01	C01B	C01B_Antiarrhythmics	C01BC	C01BC_Antiarrhythmics
tocainide	1140888486	0	C01	C01B	C01B_Antiarrhythmics	C01BB	C01BB_Antiarrhythmics
amiodarone	1140888502	468	C01	C01B	C01B_Antiarrhythmics	C01BD	C01BD_Antiarrhythmics
flecainide	1140888570	967	C01	C01B	C01B_Antiarrhythmics	C01BC	C01BC_Antiarrhythmics
pentaerithrityl	1140909710	0	C01	C01D	C01D_Vasodilators_used_in_cardiac_diseases	C01DA	C01DA_Organic_nitrates
indometacin	1140909936	344	C01	C01E	C01E_Other_cardiac_preparations	C01EB	C01EB_Other_cardiac_preparations
nitroglycerin	1140910570	19	C01	C01D	C01D_Vasodilators_used_in_cardiac_diseases	C01DA	C01DA_Organic_nitrates
nitroglycerol	1140910572	9	C01	C01D	C01D_Vasodilators_used_in_cardiac_diseases	C01DA	C01DA_Organic_nitrates
nicorandil	1140910766	1746	C01	C01D	C01D_Vasodilators_used_in_cardiac_diseases	C01DX	C01DX_Other_vasodilators_used_in_cardiac_diseases
ikorel	1140910772	37	C01	C01D	C01D_Vasodilators_used_in_cardiac_diseases	C01DX	C01DX_Other_vasodilators_used_in_cardiac_diseases
isotrate	1140917456	1	C01	C01D	C01D_Vasodilators_used_in_cardiac_diseases	C01DA	C01DA_Organic_nitrates
inoven	1140925868	0	C01	C01E	C01E_Other_cardiac_preparations	C01EB	C01EB_Other_cardiac_preparations
advil	1140928656	7	C01	C01E	C01E_Other_cardiac_preparations	C01EB	C01EB_Other_cardiac_preparations
caverject	1141152912	47	C01	C01E	C01E_Other_cardiac_preparations	C01EA	C01EA_Prostaglandins
advil	1141153082	1	C01	C01E	C01E_Other_cardiac_preparations	C01EB	C01EB_Other_cardiac_preparations
disopyramide	1141157186	3	C01	C01B	C01B_Antiarrhythmics	C01BA	C01BA_Antiarrhythmics
ibuprofen	1141157412	107	C01	C01E	C01E_Other_cardiac_preparations	C01EB	C01EB_Other_cardiac_preparations
indomethacin	1141157452	15	C01	C01E	C01E_Other_cardiac_preparations	C01EB	C01EB_Other_cardiac_preparations
monosorb	1141162550	28	C01	C01D	C01D_Vasodilators_used_in_cardiac_diseases	C01DA	C01DA_Organic_nitrates
imazin	1141164050	0	C01	C01D	C01D_Vasodilators_used_in_cardiac_diseases	C01DA	C01DA_Organic_nitrates
indometacin	1141181656	16	C01	C01E	C01E_Other_cardiac_preparations	C01EB	C01EB_Other_cardiac_preparations
monomil	1141189776	99	C01	C01D	C01D_Vasodilators_used_in_cardiac_diseases	C01DA	C01DA_Organic_nitrates
digoxin	2038459814	1385	C01	C01A	C01A_Cardiac_glycosides	C01AA	C01AA_Digitalis_glycosides
reserpine	1140851586	0	C02	C02A	C02A_Antiadrenergic_agents	C02AA	C02AA_Rauvolfia_alkaloids
rauwiloid	1140851596	0	C02	C02A	C02A_Antiadrenergic_agents	C02AA	C02AA_Rauvolfia_alkaloids
serpasil	1140851598	0	C02	C02A	C02A_Antiadrenergic_agents	C02AA	C02AA_Rauvolfia_alkaloids
esbatal	1140851666	0	C02	C02C	C02C_Antiadrenergic_agents	C02CC	C02CC_Guanidine_derivatives
eudemine	1140857518	0	C02	C02D	C02D_Arteriolar_smooth_muscle	C02DA	C02DA_Thiazide_derivatives
catapres	1140860454	5	C02	C02A	C02A_Antiadrenergic_agents	C02AC	C02AC_Imidazoline_receptor_agonists
methyldopa	1140860470	72	C02	C02A	C02A_Antiadrenergic_agents	C02AB	C02AB_Methyldopa
aldomet	1140860478	7	C02	C02A	C02A_Antiadrenergic_agents	C02AB	C02AB_Methyldopa
apresoline	1140860520	1	C02	C02D	C02D_Arteriolar_smooth_muscle	C02DB	C02DB_Hydrazinophthalazine_derivatives
minoxidil	1140860532	68	C02	C02D	C02D_Arteriolar_smooth_muscle	C02DC	C02DC_Pyrimidine_derivatives
loniten	1140860534	5	C02	C02D	C02D_Arteriolar_smooth_muscle	C02DC	C02DC_Pyrimidine_derivatives
dopamet	1140860544	0	C02	C02A	C02A_Antiadrenergic_agents	C02AB	C02AB_Methyldopa
medomet	1140860552	0	C02	C02A	C02A_Antiadrenergic_agents	C02AB	C02AB_Methyldopa
hypovase	1140860580	20	C02	C02C	C02C_Antiadrenergic_agents	C02CA	C02CA_Alpha
declinax	1140860632	1	C02	C02C	C02C_Antiadrenergic_agents	C02CC	C02CC_Guanidine_derivatives
ismelin	1140860638	0	C02	C02C	C02C_Antiadrenergic_agents	C02CC	C02CC_Guanidine_derivatives
cardura	1140860690	267	C02	C02C	C02C_Antiadrenergic_agents	C02CA	C02CA_Alpha
metirosine	1140860828	0	C02	C02K	C02K_Other_antihypertensives	C02KB	C02KB_Tyrosine_hydroxylase_inhibitors
demser	1140860830	0	C02	C02K	C02K_Other_antihypertensives	C02KB	C02KB_Tyrosine_hydroxylase_inhibitors
dixarit	1140871984	128	C02	C02A	C02A_Antiadrenergic_agents	C02AC	C02AC_Imidazoline_receptor_agonists
clonidine	1140871986	102	C02	C02A	C02A_Antiadrenergic_agents	C02AC	C02AC_Imidazoline_receptor_agonists
doxazosin	1140879778	6760	C02	C02C	C02C_Antiadrenergic_agents	C02CA	C02CA_Alpha
indoramin	1140879782	128	C02	C02C	C02C_Antiadrenergic_agents	C02CA	C02CA_Alpha
prazosin	1140879794	71	C02	C02C	C02C_Antiadrenergic_agents	C02CA	C02CA_Alpha
ismelin	1140881798	0	C02	C02C	C02C_Antiadrenergic_agents	C02CC	C02CC_Guanidine_derivatives
guanethidine	1140881864	0	C02	C02C	C02C_Antiadrenergic_agents	C02CC	C02CC_Guanidine_derivatives
regaine	1140881876	13	C02	C02D	C02D_Arteriolar_smooth_muscle	C02DC	C02DC_Pyrimidine_derivatives
clonidine	1140883468	681	C02	C02A	C02A_Antiadrenergic_agents	C02AC	C02AC_Imidazoline_receptor_agonists
guanethidine	1140888536	1	C02	C02C	C02C_Antiadrenergic_agents	C02CC	C02CC_Guanidine_derivatives
guanethidine	1140888548	0	C02	C02C	C02C_Antiadrenergic_agents	C02CC	C02CC_Guanidine_derivatives
bethanidine	1140888582	7	C02	C02C	C02C_Antiadrenergic_agents	C02CC	C02CC_Guanidine_derivatives
debrisoquine	1140888586	0	C02	C02C	C02C_Antiadrenergic_agents	C02CC	C02CC_Guanidine_derivatives
diazoxide	1140888684	4	C02	C02D	C02D_Arteriolar_smooth_muscle	C02DA	C02DA_Thiazide_derivatives
hydralazine	1140888686	56	C02	C02D	C02D_Arteriolar_smooth_muscle	C02DB	C02DB_Hydrazinophthalazine_derivatives
moxonidine	1140928284	482	C02	C02A	C02A_Antiadrenergic_agents	C02AC	C02AC_Imidazoline_receptor_agonists
indoramin	1141157490	6	C02	C02C	C02C_Antiadrenergic_agents	C02CA	C02CA_Alpha
bosentan	1141186674	6	C02	C02K	C02K_Other_antihypertensives	C02KX	C02KX_Antihypertensives_for_pulmonary_arterial_hypertension
tracleer	1141186776	0	C02	C02K	C02K_Other_antihypertensives	C02KX	C02KX_Antihypertensives_for_pulmonary_arterial_hypertension
betanidine	1141195024	2	C02	C02C	C02C_Antiadrenergic_agents	C02CC	C02CC_Guanidine_derivatives
centyl	1140851332	0	C03	C03A	C03A_Low	C03AA	C03AA_Thiazides
enduron	1140851338	0	C03	C03A	C03A_Low	C03AA	C03AA_Thiazides
aluzine	1140851342	0	C03	C03C	C03C_High	C03CA	C03CA_Sulfonamides
brinaldix	1140851360	1	C03	C03B	C03B_Low	C03BA	C03BA_Sulfonamides
esidrex	1140851362	0	C03	C03A	C03A_Low	C03AA	C03AA_Thiazides
hygroton	1140851364	0	C03	C03B	C03B_Low	C03BA	C03BA_Sulfonamides
diuresal	1140851400	0	C03	C03A	C03A_Low	C03AA	C03AA_Thiazides
frusetic	1140851412	0	C03	C03C	C03C_High	C03CA	C03CA_Sulfonamides
diatensec	1140851418	0	C03	C03D	C03D_Aldosterone_antagonists_and_other_potassium	C03DA	C03DA_Aldosterone_antagonists
laractone	1140851420	0	C03	C03D	C03D_Aldosterone_antagonists_and_other_potassium	C03DA	C03DA_Aldosterone_antagonists
seominal	1140851636	0	C03	C03B	C03B_Low	C03BD	C03BD_Xanthine_derivatives
chlorthalidone	1140864202	0	C03	C03B	C03B_Low	C03BA	C03BA_Sulfonamides
hydroflumethiazide	1140866072	4	C03	C03A	C03A_Low	C03AA	C03AA_Thiazides
hydrenox	1140866074	0	C03	C03C	C03C_High	C03CA	C03CA_Sulfonamides
indapamide	1140866078	2222	C03	C03B	C03B_Low	C03BA	C03BA_Sulfonamides
mefruside	1140866084	0	C03	C03B	C03B_Low	C03BA	C03BA_Sulfonamides
methyclothiazide	1140866090	1	C03	C03A	C03A_Low	C03AA	C03AA_Thiazides
metolazone	1140866092	16	C03	C03B	C03B_Low	C03BA	C03BA_Sulfonamides
xuret	1140866096	0	C03	C03B	C03B_Low	C03BA	C03BA_Sulfonamides
polythiazide	1140866102	0	C03	C03A	C03A_Low	C03AA	C03AA_Thiazides
xipamide	1140866108	13	C03	C03B	C03B_Low	C03BA	C03BA_Sulfonamides
frusemide	1140866116	943	C03	C03C	C03C_High	C03CA	C03CA_Sulfonamides
bendrofluazide	1140866122	3256	C03	C03A	C03A_Low	C03AA	C03AA_Thiazides
aprinox	1140866128	0	C03	C03A	C03A_Low	C03AA	C03AA_Thiazides
berkozide	1140866132	0	C03	C03A	C03A_Low	C03AA	C03AA_Thiazides
chlorothiazide	1140866138	0	C03	C03A	C03A_Low	C03AA	C03AA_Thiazides
saluric	1140866140	0	C03	C03A	C03A_Low	C03AA	C03AA_Thiazides
chlorthalidone	1140866144	4	C03	C03B	C03B_Low	C03BA	C03BA_Sulfonamides
hygroton	1140866146	12	C03	C03B	C03B_Low	C03BA	C03BA_Sulfonamides
cyclopenthiazide	1140866156	12	C03	C03A	C03A_Low	C03AA	C03AA_Thiazides
hydrochlorothiazide	1140866162	57	C03	C03A	C03A_Low	C03AA	C03AA_Thiazides
esidrex	1140866164	0	C03	C03A	C03A_Low	C03AA	C03AA_Thiazides
hydrosaluric	1140866168	0	C03	C03A	C03A_Low	C03AA	C03AA_Thiazides
dryptal	1140866182	0	C03	C03C	C03C_High	C03CA	C03CA_Sulfonamides
frusid	1140866194	2	C03	C03C	C03C_High	C03CA	C03CA_Sulfonamides
edecrin	1140866202	0	C03	C03C	C03C_High	C03CC	C03CC_Aryloxyacetic_acid_derivatives
piretanide	1140866210	0	C03	C03C	C03C_High	C03CA	C03CA_Sulfonamides
arelix	1140866212	0	C03	C03C	C03C_High	C03CA	C03CA_Sulfonamides
midamor	1140866220	0	C03	C03D	C03D_Aldosterone_antagonists_and_other_potassium	C03DB	C03DB_Other_potassium
spironolactone	1140866236	1089	C03	C03D	C03D_Aldosterone_antagonists_and_other_potassium	C03DA	C03DA_Aldosterone_antagonists
aldactone	1140866244	5	C03	C03D	C03D_Aldosterone_antagonists_and_other_potassium	C03DA	C03DA_Aldosterone_antagonists
lasix	1140866248	9	C03	C03C	C03C_High	C03CA	C03CA_Sulfonamides
rusyde	1140866262	0	C03	C03C	C03C_High	C03CA	C03CA_Sulfonamides
bumetanide	1140866280	446	C03	C03C	C03C_High	C03CA	C03CA_Sulfonamides
burinex	1140866282	8	C03	C03C	C03C_High	C03CA	C03CA_Sulfonamides
spiretic	1140866308	0	C03	C03D	C03D_Aldosterone_antagonists_and_other_potassium	C03DA	C03DA_Aldosterone_antagonists
spiroctan	1140866312	1	C03	C03D	C03D_Aldosterone_antagonists_and_other_potassium	C03DA	C03DA_Aldosterone_antagonists
spirolone	1140866318	18	C03	C03D	C03D_Aldosterone_antagonists_and_other_potassium	C03DA	C03DA_Aldosterone_antagonists
burinex	1140866356	15	C03	C03C	C03C_High	C03CA	C03CA_Sulfonamides
triamterene	1140866388	4	C03	C03D	C03D_Aldosterone_antagonists_and_other_potassium	C03DB	C03DB_Other_potassium
dytac	1140866390	0	C03	C03D	C03D_Aldosterone_antagonists_and_other_potassium	C03DB	C03DB_Other_potassium
aldactide	1140866396	8	C03	C03D	C03D_Aldosterone_antagonists_and_other_potassium	C03DA	C03DA_Aldosterone_antagonists
dyazide	1140866402	60	C03	C03E	C03E_Diuretics_and_potassium	C03EA	C03EA_Low
frumil	1140866406	86	C03	C03E	C03E_Diuretics_and_potassium	C03EB	C03EB_High
lasilactone	1140866412	7	C03	C03D	C03D_Aldosterone_antagonists_and_other_potassium	C03DA	C03DA_Aldosterone_antagonists
moduretic	1140866420	50	C03	C03E	C03E_Diuretics_and_potassium	C03EA	C03EA_Low
amiloride	1140866422	7	C03	C03D	C03D_Aldosterone_antagonists_and_other_potassium	C03DB	C03DB_Other_potassium
amiloride	1140866426	7	C03	C03D	C03D_Aldosterone_antagonists_and_other_potassium	C03DB	C03DB_Other_potassium
burinex	1140866438	4	C03	C03C	C03C_High	C03CA	C03CA_Sulfonamides
centyl	1140866440	0	C03	C03A	C03A_Low	C03AA	C03AA_Thiazides
diuretic	1140881894	13	C03	NaN	NaN
torasemide	1140888496	20	C03	C03C	C03C_High	C03CA	C03CA_Sulfonamides
amiloride	1140888512	215	C03	C03D	C03D_Aldosterone_antagonists_and_other_potassium	C03DB	C03DB_Other_potassium
chlortalidone	1140909706	47	C03	C03B	C03B_Low	C03BA	C03BA_Sulfonamides
furosemide	1140909708	4124	C03	C03C	C03C_High	C03CA	C03CA_Sulfonamides
amipramizide	1140909722	2	C03	C03D	C03D_Aldosterone_antagonists_and_other_potassium	C03DB	C03DB_Other_potassium
aldadiene	1140910620	2	C03	C03D	C03D_Aldosterone_antagonists_and_other_potassium	C03DA	C03DA_Aldosterone_antagonists
natrilix	1141146378	118	C03	C03B	C03B_Low	C03BA	C03BA_Sulfonamides
hydrex	1141188224	0	C03	C03C	C03C_High	C03CA	C03CA_Sulfonamides
hydrex	1141188230	0	C03	C03C	C03C_High	C03CA	C03CA_Sulfonamides
diuril	1141188636	0	C03	C03A	C03A_Low	C03AA	C03AA_Thiazides
bendroflumethiazide	1141194794	30213	C03	C03A	C03A_Low	C03AA	C03AA_Thiazides
eplerenone	1141201244	110	C03	C03D	C03D_Aldosterone_antagonists_and_other_potassium	C03DA	C03DA_Aldosterone_antagonists
inspra	1141201250	7	C03	C03D	C03D_Aldosterone_antagonists_and_other_potassium	C03DA	C03DA_Aldosterone_antagonists
cyclandelate	1140851736	0	C04	C04A	C04A_Peripheral_vasodilators	C04AX	C04AX_Other_peripheral_vasodilators
cyclobral	1140851738	0	C04	C04A	C04A_Peripheral_vasodilators	C04AX	C04AX_Other_peripheral_vasodilators
cyclospasmol	1140851742	1	C04	C04A	C04A_Peripheral_vasodilators	C04AX	C04AX_Other_peripheral_vasodilators
duvadilan	1140851756	0	C04	C04A	C04A_Peripheral_vasodilators	C04AA	C04AA_2
bamethan	1140851818	0	C04	C04A	C04A_Peripheral_vasodilators	C04AA	C04AA_2
dibenyline	1140860564	0	C04	C04A	C04A_Peripheral_vasodilators	C04AX	C04AX_Other_peripheral_vasodilators
oxpentifylline	1140861402	0	C04	C04A	C04A_Peripheral_vasodilators	C04AD	C04AD_Purine_derivatives
trental	1140861404	6	C04	C04A	C04A_Peripheral_vasodilators	C04AD	C04AD_Purine_derivatives
hydergine	1140861424	0	C04	C04A	C04A_Peripheral_vasodilators	C04AE	C04AE_Ergot_alkaloids
praxilene	1140861434	15	C04	C04A	C04A_Peripheral_vasodilators	C04AX	C04AX_Other_peripheral_vasodilators
phenoxybenzamine	1140879786	2	C04	C04A	C04A_Peripheral_vasodilators	C04AX	C04AX_Other_peripheral_vasodilators
codergocrine	1140888654	0	C04	C04A	C04A_Peripheral_vasodilators	C04AE	C04AE_Ergot_alkaloids
isoxsuprine	1140888674	0	C04	C04A	C04A_Peripheral_vasodilators	C04AA	C04AA_2
naftidrofuryl	1140888676	65	C04	C04A	C04A_Peripheral_vasodilators	C04AX	C04AX_Other_peripheral_vasodilators
pentoxifylline	1140909712	13	C04	C04A	C04A_Peripheral_vasodilators	C04AD	C04AD_Purine_derivatives
niacin	1140910670	50	C04	C04A	C04A_Peripheral_vasodilators	C04AC	C04AC_Nicotinic_acid_and_derivatives
niaspan	1141188546	40	C04	C04A	C04A_Peripheral_vasodilators	C04AC	C04AC_Nicotinic_acid_and_derivatives
calcicard	1140851730	19	C05	C05A	C05A_Agents_for_treatment_of_hemorrhoids_and_anal_fissures_for_topical_use	C05AE	C05AE_Muscle_relaxants
fluocinonide	1140854816	8	C05	C05A	C05A_Agents_for_treatment_of_hemorrhoids_and_anal_fissures_for_topical_use	C05AA	C05AA_Corticosteroids
fluocortolone	1140854834	2	C05	C05A	C05A_Agents_for_treatment_of_hemorrhoids_and_anal_fissures_for_topical_use	C05AA	C05AA_Corticosteroids
synandone	1140854888	0	C05	C05A	C05A_Agents_for_treatment_of_hemorrhoids_and_anal_fissures_for_topical_use	C05AA	C05AA_Corticosteroids
tildiem	1140861128	1079	C05	C05A	C05A_Agents_for_treatment_of_hemorrhoids_and_anal_fissures_for_topical_use	C05AE	C05AE_Muscle_relaxants
britiazim	1140861130	0	C05	C05A	C05A_Agents_for_treatment_of_hemorrhoids_and_anal_fissures_for_topical_use	C05AE	C05AE_Muscle_relaxants
dilzem	1140861166	229	C05	C05A	C05A_Agents_for_treatment_of_hemorrhoids_and_anal_fissures_for_topical_use	C05AE	C05AE_Muscle_relaxants
paroven	1140861416	24	C05	NaN	NaN
oxerutins	1140861418	22	C05	NaN	NaN
fluorometholone	1140875766	23	C05	C05A	C05A_Agents_for_treatment_of_hemorrhoids_and_anal_fissures_for_topical_use	C05AA	C05AA_Corticosteroids
diltiazem	1140879806	1145	C05	C05A	C05A_Agents_for_treatment_of_hemorrhoids_and_anal_fissures_for_topical_use	C05AE	C05AE_Muscle_relaxants
metosyn	1140888142	40	C05	C05A	C05A_Agents_for_treatment_of_hemorrhoids_and_anal_fissures_for_topical_use	C05AA	C05AA_Corticosteroids
synalar	1140913292	133	C05	C05A	C05A_Agents_for_treatment_of_hemorrhoids_and_anal_fissures_for_topical_use	C05AA	C05AA_Corticosteroids
diltiazem	1140926778	78	C05	C05A	C05A_Agents_for_treatment_of_hemorrhoids_and_anal_fissures_for_topical_use	C05AE	C05AE_Muscle_relaxants
anbesol	1141150264	1	C05	C05A	C05A_Agents_for_treatment_of_hemorrhoids_and_anal_fissures_for_topical_use	C05AD	C05AD_Local_anesthetics
viazem	1141151474	103	C05	C05A	C05A_Agents_for_treatment_of_hemorrhoids_and_anal_fissures_for_topical_use	C05AE	C05AE_Muscle_relaxants
bedranol	1140851556	64	C07	C07A	C07A_Beta_blocking_agents	C07AA	C07AA_Beta_blocking_agents
nadolol	1140860192	16	C07	C07A	C07A_Beta_blocking_agents	C07AA	C07AA_Beta_blocking_agents
corgard	1140860194	2	C07	C07A	C07A_Beta_blocking_agents	C07AA	C07AA_Beta_blocking_agents
trasicor	1140860222	9	C07	C07A	C07A_Beta_blocking_agents	C07AA	C07AA_Beta_blocking_agents
kerlone	1140860232	0	C07	C07A	C07A_Beta_blocking_agents	C07AB	C07AB_Beta_blocking_agents
trandate	1140860250	1	C07	C07A	C07A_Beta_blocking_agents	C07AG	C07AG_Alpha_and_beta_blocking_agents
betaloc	1140860266	5	C07	C07A	C07A_Beta_blocking_agents	C07AB	C07AB_Beta_blocking_agents
lopresor	1140860274	6	C07	C07A	C07A_Beta_blocking_agents	C07AB	C07AB_Beta_blocking_agents
pindolol	1140860292	12	C07	C07A	C07A_Beta_blocking_agents	C07AA	C07AA_Beta_blocking_agents
visken	1140860294	1	C07	C07A	C07A_Beta_blocking_agents	C07AA	C07AA_Beta_blocking_agents
metoprolol	1140860308	26	C07	C07A	C07A_Beta_blocking_agents	C07AB	C07AB_Beta_blocking_agents
penbutolol	1140860320	0	C07	C07A	C07A_Beta_blocking_agents	C07AA	C07AA_Beta_blocking_agents
tenoretic	1140860328	25	C07	C07B	C07B_Beta_blocking_agents_and_thiazides	C07BB	C07BB_Beta_blocking_agents
sotalol	1140860332	42	C07	C07A	C07A_Beta_blocking_agents	C07AA	C07AA_Beta_blocking_agents
timolol	1140860336	3	C07	C07A	C07A_Beta_blocking_agents	C07AA	C07AA_Beta_blocking_agents
timolol	1140860340	5	C07	C07A	C07A_Beta_blocking_agents	C07AA	C07AA_Beta_blocking_agents
timolol	1140860342	0	C07	C07A	C07A_Beta_blocking_agents	C07AA	C07AA_Beta_blocking_agents
sotacor	1140860362	6	C07	C07A	C07A_Beta_blocking_agents	C07AA	C07AA_Beta_blocking_agents
blocadren	1140860382	0	C07	C07A	C07A_Beta_blocking_agents	C07AA	C07AA_Beta_blocking_agents
lopresoretic	1140860402	0	C07	C07A	C07A_Beta_blocking_agents	C07AB	C07AB_Beta_blocking_agents
metoprolol	1140860404	4	C07	C07A	C07A_Beta_blocking_agents	C07AB	C07AB_Beta_blocking_agents
propranolol	1140860418	55	C07	C07A	C07A_Beta_blocking_agents	C07AA	C07AA_Beta_blocking_agents
monocor	1140860434	1	C07	C07A	C07A_Beta_blocking_agents	C07AB	C07AB_Beta_blocking_agents
celectol	1140860498	24	C07	C07A	C07A_Beta_blocking_agents	C07AB	C07AB_Beta_blocking_agents
cartrol	1140863724	0	C07	C07A	C07A_Beta_blocking_agents	C07AA	C07AA_Beta_blocking_agents
antipressan	1140864410	0	C07	C07A	C07A_Beta_blocking_agents	C07AB	C07AB_Beta_blocking_agents
bisoprolol	1140864950	408	C07	C07A	C07A_Beta_blocking_agents	C07AB	C07AB_Beta_blocking_agents
angilol	1140866704	1	C07	C07A	C07A_Beta_blocking_agents	C07AA	C07AA_Beta_blocking_agents
cardinol	1140866712	2	C07	C07A	C07A_Beta_blocking_agents	C07AA	C07AA_Beta_blocking_agents
acebutolol	1140866724	19	C07	C07A	C07A_Beta_blocking_agents	C07AB	C07AB_Beta_blocking_agents
sectral	1140866726	7	C07	C07A	C07A_Beta_blocking_agents	C07AB	C07AB_Beta_blocking_agents
atenolol	1140866738	20715	C07	C07A	C07A_Beta_blocking_agents	C07AB	C07AB_Beta_blocking_agents
tenormin	1140866756	72	C07	C07A	C07A_Beta_blocking_agents	C07AB	C07AB_Beta_blocking_agents
apsolol	1140866764	1	C07	C07A	C07A_Beta_blocking_agents	C07AA	C07AA_Beta_blocking_agents
propanix	1140866766	1	C07	C07A	C07A_Beta_blocking_agents	C07AA	C07AA_Beta_blocking_agents
berkolol	1140866784	0	C07	C07A	C07A_Beta_blocking_agents	C07AA	C07AA_Beta_blocking_agents
inderal	1140866804	131	C07	C07A	C07A_Beta_blocking_agents	C07AA	C07AA_Beta_blocking_agents
timolol	1140875840	422	C07	C07A	C07A_Beta_blocking_agents	C07AA	C07AA_Beta_blocking_agents
betaxolol	1140879758	33	C07	C07A	C07A_Beta_blocking_agents	C07AB	C07AB_Beta_blocking_agents
bisoprolol	1140879760	10221	C07	C07A	C07A_Beta_blocking_agents	C07AB	C07AB_Beta_blocking_agents
celiprolol	1140879762	145	C07	C07A	C07A_Beta_blocking_agents	C07AB	C07AB_Beta_blocking_agents
metoprolol	1140879818	1035	C07	C07A	C07A_Beta_blocking_agents	C07AB	C07AB_Beta_blocking_agents
carteolol	1140879822	35	C07	C07A	C07A_Beta_blocking_agents	C07AA	C07AA_Beta_blocking_agents
labetalol	1140879824	74	C07	C07A	C07A_Beta_blocking_agents	C07AG	C07AG_Alpha_and_beta_blocking_agents
oxprenolol	1140879830	18	C07	C07A	C07A_Beta_blocking_agents	C07AA	C07AA_Beta_blocking_agents
penbutolol	1140879834	0	C07	C07A	C07A_Beta_blocking_agents	C07AA	C07AA_Beta_blocking_agents
propranolol	1140879842	3813	C07	C07A	C07A_Beta_blocking_agents	C07AA	C07AA_Beta_blocking_agents
sotalol	1140879854	820	C07	C07A	C07A_Beta_blocking_agents	C07AA	C07AA_Beta_blocking_agents
timolol	1140879866	444	C07	C07A	C07A_Beta_blocking_agents	C07AA	C07AA_Beta_blocking_agents
avlocardyl	1140881722	0	C07	C07A	C07A_Beta_blocking_agents	C07AA	C07AA_Beta_blocking_agents
timoptol	1140881882	313	C07	C07A	C07A_Beta_blocking_agents	C07AA	C07AA_Beta_blocking_agents
betoptic	1140881890	59	C07	C07A	C07A_Beta_blocking_agents	C07AB	C07AB_Beta_blocking_agents
carvedilol	1140909368	419	C07	C07A	C07A_Beta_blocking_agents	C07AG	C07AG_Alpha_and_beta_blocking_agents
betablocker	1140916342	106	C07	NaN	NaN
sloprolol	1140916730	0	C07	C07A	C07A_Beta_blocking_agents	C07AA	C07AA_Beta_blocking_agents
nebivolol	1141164276	482	C07	C07A	C07A_Beta_blocking_agents	C07AB	C07AB_Beta_blocking_agents
nebilet	1141164280	68	C07	C07A	C07A_Beta_blocking_agents	C07AB	C07AB_Beta_blocking_agents
cardicor	1141171152	486	C07	C07A	C07A_Beta_blocking_agents	C07AB	C07AB_Beta_blocking_agents
soloc	1141182904	2	C07	C07A	C07A_Beta_blocking_agents	C07AB	C07AB_Beta_blocking_agents
timolol	1141194808	3	C07	C07A	C07A_Beta_blocking_agents	C07AA	C07AA_Beta_blocking_agents
lidoflazine	1140851784	2	C08	C08E	C08E_Non	C08EX	C08EX_Other_non
nifedipine	1140861088	1327	C08	C08C	C08C_Selective_calcium_channel_blockers_with_mainly_vascular_effects	C08CA	C08CA_Dihydropyridine_derivatives
calcilat	1140861106	2	C08	C08C	C08C_Selective_calcium_channel_blockers_with_mainly_vascular_effects	C08CA	C08CA_Dihydropyridine_derivatives
coracten	1140861120	468	C08	C08C	C08C_Selective_calcium_channel_blockers_with_mainly_vascular_effects	C08CA	C08CA_Dihydropyridine_derivatives
cardene	1140861176	10	C08	C08C	C08C_Selective_calcium_channel_blockers_with_mainly_vascular_effects	C08CA	C08CA_Dihydropyridine_derivatives
isradipine	1140861190	5	C08	C08C	C08C_Selective_calcium_channel_blockers_with_mainly_vascular_effects	C08CA	C08CA_Dihydropyridine_derivatives
prescal	1140861194	0	C08	C08C	C08C_Selective_calcium_channel_blockers_with_mainly_vascular_effects	C08CA	C08CA_Dihydropyridine_derivatives
lacidipine	1140861276	593	C08	C08C	C08C_Selective_calcium_channel_blockers_with_mainly_vascular_effects	C08CA	C08CA_Dihydropyridine_derivatives
securon	1140866466	136	C08	C08D	C08D_Selective_calcium_channel_blockers_with_direct_cardiac_effects	C08DA	C08DA_Phenylalkylamine_derivatives
geangin	1140866484	0	C08	C08D	C08D_Selective_calcium_channel_blockers_with_direct_cardiac_effects	C08DA	C08DA_Phenylalkylamine_derivatives
berkatens	1140866546	0	C08	C08D	C08D_Selective_calcium_channel_blockers_with_direct_cardiac_effects	C08DA	C08DA_Phenylalkylamine_derivatives
cordilox	1140866554	1	C08	C08D	C08D_Selective_calcium_channel_blockers_with_direct_cardiac_effects	C08DA	C08DA_Phenylalkylamine_derivatives
nimotop	1140872472	1	C08	C08C	C08C_Selective_calcium_channel_blockers_with_mainly_vascular_effects	C08CA	C08CA_Dihydropyridine_derivatives
nimodipine	1140872568	3	C08	C08C	C08C_Selective_calcium_channel_blockers_with_mainly_vascular_effects	C08CA	C08CA_Dihydropyridine_derivatives
amlodipine	1140879802	27606	C08	C08C	C08C_Selective_calcium_channel_blockers_with_mainly_vascular_effects	C08CA	C08CA_Dihydropyridine_derivatives
nicardipine	1140879810	65	C08	C08C	C08C_Selective_calcium_channel_blockers_with_mainly_vascular_effects	C08CA	C08CA_Dihydropyridine_derivatives
univer	1140881692	26	C08	C08D	C08D_Selective_calcium_channel_blockers_with_direct_cardiac_effects	C08DA	C08DA_Phenylalkylamine_derivatives
verapamil	1140888510	970	C08	C08D	C08D_Selective_calcium_channel_blockers_with_direct_cardiac_effects	C08DA	C08DA_Phenylalkylamine_derivatives
felodipine	1140888646	4846	C08	C08C	C08C_Selective_calcium_channel_blockers_with_mainly_vascular_effects	C08CA	C08CA_Dihydropyridine_derivatives
plendil	1140928212	80	C08	C08C	C08C_Selective_calcium_channel_blockers_with_mainly_vascular_effects	C08CA	C08CA_Dihydropyridine_derivatives
nisoldipine	1140928226	0	C08	C08C	C08C_Selective_calcium_channel_blockers_with_mainly_vascular_effects	C08CA	C08CA_Dihydropyridine_derivatives
syscor	1140928234	0	C08	C08C	C08C_Selective_calcium_channel_blockers_with_mainly_vascular_effects	C08CA	C08CA_Dihydropyridine_derivatives
lercanidipine	1141153026	1680	C08	C08C	C08C_Selective_calcium_channel_blockers_with_mainly_vascular_effects	C08CA	C08CA_Dihydropyridine_derivatives
zanidip	1141153032	214	C08	C08C	C08C_Selective_calcium_channel_blockers_with_mainly_vascular_effects	C08CA	C08CA_Dihydropyridine_derivatives
mibefradil	1141153394	0	C08	C08C	C08C_Selective_calcium_channel_blockers_with_mainly_vascular_effects	C08CX	C08CX_Other_selective_calcium_channel_blockers_with_mainly_vascular_effects
posicor	1141153400	0	C08	C08C	C08C_Selective_calcium_channel_blockers_with_mainly_vascular_effects	C08CX	C08CX_Other_selective_calcium_channel_blockers_with_mainly_vascular_effects
lisinopril	1140860696	16147	C09	C09A	C09A_ACE_inhibitors	C09AA	C09AA_ACE_inhibitors
zestril	1140860714	72	C09	C09A	C09A_ACE_inhibitors	C09AA	C09AA_ACE_inhibitors
quinapril	1140860728	224	C09	C09A	C09A_ACE_inhibitors	C09AA	C09AA_ACE_inhibitors
accuretic	1140860736	14	C09	C09B	C09B_ACE_inhibitors	C09BA	C09BA_ACE_inhibitors_and_diuretics
captopril	1140860750	237	C09	C09A	C09A_ACE_inhibitors	C09AA	C09AA_ACE_inhibitors
acepril	1140860752	0	C09	C09A	C09A_ACE_inhibitors	C09AA	C09AA_ACE_inhibitors
capoten	1140860758	13	C09	C09A	C09A_ACE_inhibitors	C09AA	C09AA_ACE_inhibitors
enalapril	1140860790	140	C09	C09A	C09A_ACE_inhibitors	C09AA	C09AA_ACE_inhibitors
coversyl	1140860802	179	C09	C09A	C09A_ACE_inhibitors	C09AA	C09AA_ACE_inhibitors
ramipril	1140860806	28285	C09	C09A	C09A_ACE_inhibitors	C09AA	C09AA_ACE_inhibitors
staril	1140860878	8	C09	C09A	C09A_ACE_inhibitors	C09AA	C09AA_ACE_inhibitors
cilazapril	1140860882	26	C09	C09A	C09A_ACE_inhibitors	C09AA	C09AA_ACE_inhibitors
trandolapril	1140860904	314	C09	C09A	C09A_ACE_inhibitors	C09AA	C09AA_ACE_inhibitors
zestoretic	1140864618	109	C09	C09B	C09B_ACE_inhibitors	C09BA	C09BA_ACE_inhibitors_and_diuretics
accupro	1140881706	10	C09	C09A	C09A_ACE_inhibitors	C09AA	C09AA_ACE_inhibitors
renitec	1140881712	3	C09	C09A	C09A_ACE_inhibitors	C09AA	C09AA_ACE_inhibitors
enalapril	1140888552	4161	C09	C09A	C09A_ACE_inhibitors	C09AA	C09AA_ACE_inhibitors
fosinopril	1140888556	240	C09	C09A	C09A_ACE_inhibitors	C09AA	C09AA_ACE_inhibitors
perindopril	1140888560	8015	C09	C09A	C09A_ACE_inhibitors	C09AA	C09AA_ACE_inhibitors
losartan	1140916356	6486	C09	C09C	C09C_Angiotensin_II_receptor_blockers_	C09CA	C09CA_Angiotensin_II_receptor_blockers_
cozaar	1140916362	7	C09	C09C	C09C_Angiotensin_II_receptor_blockers_	C09CA	C09CA_Angiotensin_II_receptor_blockers_
moexipril	1140923712	2	C09	C09A	C09A_ACE_inhibitors	C09AA	C09AA_ACE_inhibitors
valsartan	1141145660	2606	C09	C09C	C09C_Angiotensin_II_receptor_blockers_	C09CA	C09CA_Angiotensin_II_receptor_blockers_
diovan	1141145668	513	C09	C09C	C09C_Angiotensin_II_receptor_blockers_	C09CA	C09CA_Angiotensin_II_receptor_blockers_
losartan	1141151016	503	C09	C09C	C09C_Angiotensin_II_receptor_blockers_	C09CA	C09CA_Angiotensin_II_receptor_blockers_
irbesartan	1141152998	4251	C09	C09C	C09C_Angiotensin_II_receptor_blockers_	C09CA	C09CA_Angiotensin_II_receptor_blockers_
aprovel	1141153006	465	C09	C09C	C09C_Angiotensin_II_receptor_blockers_	C09CA	C09CA_Angiotensin_II_receptor_blockers_
candesartan	1141156836	6828	C09	C09C	C09C_Angiotensin_II_receptor_blockers_	C09CA	C09CA_Angiotensin_II_receptor_blockers_
amias	1141156846	581	C09	C09C	C09C_Angiotensin_II_receptor_blockers_	C09CA	C09CA_Angiotensin_II_receptor_blockers_
imidapril	1141164148	30	C09	C09A	C09A_ACE_inhibitors	C09AA	C09AA_ACE_inhibitors
tanatril	1141164154	5	C09	C09A	C09A_ACE_inhibitors	C09AA	C09AA_ACE_inhibitors
telmisartan	1141166006	855	C09	C09C	C09C_Angiotensin_II_receptor_blockers_	C09CA	C09CA_Angiotensin_II_receptor_blockers_
eprosartan	1141171336	305	C09	C09C	C09C_Angiotensin_II_receptor_blockers_	C09CA	C09CA_Angiotensin_II_receptor_blockers_
teveten	1141171344	72	C09	C09C	C09C_Angiotensin_II_receptor_blockers_	C09CA	C09CA_Angiotensin_II_receptor_blockers_
micardis	1141172492	146	C09	C09C	C09C_Angiotensin_II_receptor_blockers_	C09CA	C09CA_Angiotensin_II_receptor_blockers_
cozaar	1141179974	594	C09	C09C	C09C_Angiotensin_II_receptor_blockers_	C09CA	C09CA_Angiotensin_II_receptor_blockers_
coversyl	1141180598	104	C09	C09A	C09A_ACE_inhibitors	C09AA	C09AA_ACE_inhibitors
tritace	1141188408	49	C09	C09A	C09A_ACE_inhibitors	C09AA	C09AA_ACE_inhibitors
olmesartan	1141193282	654	C09	C09C	C09C_Angiotensin_II_receptor_blockers_	C09CA	C09CA_Angiotensin_II_receptor_blockers_
olmetec	1141193346	312	C09	C09C	C09C_Angiotensin_II_receptor_blockers_	C09CA	C09CA_Angiotensin_II_receptor_blockers_
dextrothyroxine	1140851880	4	C10	C10A	C10A_Lipid_modifying_agents	C10AX	C10AX_Other_lipid_modifying_agents
choloxin	1140851882	0	C10	C10A	C10A_Lipid_modifying_agents	C10AX	C10AX_Other_lipid_modifying_agents
colestid	1140861848	13	C10	C10A	C10A_Lipid_modifying_agents	C10AC	C10AC_Bile_acid_sequestrants
gemfibrozil	1140861856	23	C10	C10A	C10A_Lipid_modifying_agents	C10AB	C10AB_Fibrates
nicofuranose	1140861866	0	C10	C10A	C10A_Lipid_modifying_agents	C10AD	C10AD_Nicotinic_acid_and_derivatives
probucol	1140861876	0	C10	C10A	C10A_Lipid_modifying_agents	C10AX	C10AX_Other_lipid_modifying_agents
lurselle	1140861878	0	C10	C10A	C10A_Lipid_modifying_agents	C10AX	C10AX_Other_lipid_modifying_agents
acipimox	1140861892	11	C10	C10A	C10A_Lipid_modifying_agents	C10AD	C10AD_Nicotinic_acid_and_derivatives
olbetam	1140861894	1	C10	C10A	C10A_Lipid_modifying_agents	C10AD	C10AD_Nicotinic_acid_and_derivatives
bezafibrate	1140861924	546	C10	C10A	C10A_Lipid_modifying_agents	C10AB	C10AB_Fibrates
bezalip	1140861926	50	C10	C10A	C10A_Lipid_modifying_agents	C10AB	C10AB_Fibrates
questran	1140861936	158	C10	C10A	C10A_Lipid_modifying_agents	C10AC	C10AC_Bile_acid_sequestrants
clofibrate	1140861944	2	C10	C10A	C10A_Lipid_modifying_agents	C10AB	C10AB_Fibrates
fenofibrate	1140861954	791	C10	C10A	C10A_Lipid_modifying_agents	C10AB	C10AB_Fibrates
simvastatin	1140861958	65157	C10	C10A	C10A_Lipid_modifying_agents	C10AA	C10AA_HMG_CoA_reductase_inhibitors
lipostat	1140861970	33	C10	C10A	C10A_Lipid_modifying_agents	C10AA	C10AA_HMG_CoA_reductase_inhibitors
ciprofibrate	1140862026	98	C10	C10A	C10A_Lipid_modifying_agents	C10AB	C10AB_Fibrates
modalim	1140862028	24	C10	C10A	C10A_Lipid_modifying_agents	C10AB	C10AB_Fibrates
lescol	1140864592	20	C10	C10A	C10A_Lipid_modifying_agents	C10AA	C10AA_HMG_CoA_reductase_inhibitors
cholestyramine	1140865576	34	C10	C10A	C10A_Lipid_modifying_agents	C10AC	C10AC_Bile_acid_sequestrants
zocor	1140881748	55	C10	C10A	C10A_Lipid_modifying_agents	C10AA	C10AA_HMG_CoA_reductase_inhibitors
colestipol	1140888590	14	C10	C10A	C10A_Lipid_modifying_agents	C10AC	C10AC_Bile_acid_sequestrants
fluvastatin	1140888594	262	C10	C10A	C10A_Lipid_modifying_agents	C10AA	C10AA_HMG_CoA_reductase_inhibitors
pravastatin	1140888648	3251	C10	C10A	C10A_Lipid_modifying_agents	C10AA	C10AA_HMG_CoA_reductase_inhibitors
colestyramine	1140909780	108	C10	C10A	C10A_Lipid_modifying_agents	C10AC	C10AC_Bile_acid_sequestrants
synvinolin	1140910652	0	C10	C10A	C10A_Lipid_modifying_agents	C10AA	C10AA_HMG_CoA_reductase_inhibitors
lipitor	1141146138	4030	C10	C10A	C10A_Lipid_modifying_agents	C10AA	C10AA_HMG_CoA_reductase_inhibitors
atorvastatin	1141146234	24094	C10	C10A	C10A_Lipid_modifying_agents	C10AA	C10AA_HMG_CoA_reductase_inhibitors
bezafibrate	1141157260	24	C10	C10A	C10A_Lipid_modifying_agents	C10AB	C10AB_Fibrates
gemfibrozil	1141157262	2	C10	C10A	C10A_Lipid_modifying_agents	C10AB	C10AB_Fibrates
cholestyramine	1141157416	2	C10	C10A	C10A_Lipid_modifying_agents	C10AC	C10AC_Bile_acid_sequestrants
lipantil	1141162544	104	C10	C10A	C10A_Lipid_modifying_agents	C10AB	C10AB_Fibrates
colestyramine	1141180734	27	C10	C10A	C10A_Lipid_modifying_agents	C10AC	C10AC_Bile_acid_sequestrants
fenogal	1141182910	1	C10	C10A	C10A_Lipid_modifying_agents	C10AB	C10AB_Fibrates
rosuvastatin	1141192410	3714	C10	C10A	C10A_Lipid_modifying_agents	C10AA	C10AA_HMG_CoA_reductase_inhibitors
crestor	1141192414	348	C10	C10A	C10A_Lipid_modifying_agents	C10AA	C10AA_HMG_CoA_reductase_inhibitors
ezetimibe	1141192736	3299	C10	C10A	C10A_Lipid_modifying_agents	C10AX	C10AX_Other_lipid_modifying_agents
ezetrol	1141192740	1007	C10	C10A	C10A_Lipid_modifying_agents	C10AX	C10AX_Other_lipid_modifying_agents
zocor	1141200040	4	C10	C10A	C10A_Lipid_modifying_agents	C10AA	C10AA_HMG_CoA_reductase_inhibitors
tolnaftate	1140859364	1	D01	D01A	D01A_Antifungals_for_topical_use	D01AE	D01AE_Other_antifungals_for_topical_use
tinaderm	1140864742	0	D01	D01A	D01A_Antifungals_for_topical_use	D01AE	D01AE_Other_antifungals_for_topical_use
tinaderm	1140864744	0	D01	D01A	D01A_Antifungals_for_topical_use	D01AE	D01AE_Other_antifungals_for_topical_use
tinaderm	1140864746	0	D01	D01A	D01A_Antifungals_for_topical_use	D01AE	D01AE_Other_antifungals_for_topical_use
ecostatin	1140869130	0	D01	D01A	D01A_Antifungals_for_topical_use	D01AC	D01AC_Imidazole_and_triazole_derivatives
ecostatin	1140869132	0	D01	D01A	D01A_Antifungals_for_topical_use	D01AC	D01AC_Imidazole_and_triazole_derivatives
pevaryl	1140869194	0	D01	D01A	D01A_Antifungals_for_topical_use	D01AC	D01AC_Imidazole_and_triazole_derivatives
flucytosine	1140874256	4	D01	D01A	D01A_Antifungals_for_topical_use	D01AE	D01AE_Other_antifungals_for_topical_use
fluconazole	1140874272	75	D01	D01A	D01A_Antifungals_for_topical_use	D01AC	D01AC_Imidazole_and_triazole_derivatives
diflucan	1140874278	3	D01	D01A	D01A_Antifungals_for_topical_use	D01AC	D01AC_Imidazole_and_triazole_derivatives
diflucan	1140874280	3	D01	D01A	D01A_Antifungals_for_topical_use	D01AC	D01AC_Imidazole_and_triazole_derivatives
diflucan	1140874282	2	D01	D01A	D01A_Antifungals_for_topical_use	D01AC	D01AC_Imidazole_and_triazole_derivatives
diflucan	1140874286	0	D01	D01A	D01A_Antifungals_for_topical_use	D01AC	D01AC_Imidazole_and_triazole_derivatives
diflucan	1140874288	0	D01	D01A	D01A_Antifungals_for_topical_use	D01AC	D01AC_Imidazole_and_triazole_derivatives
diflucan	1140874294	0	D01	D01A	D01A_Antifungals_for_topical_use	D01AC	D01AC_Imidazole_and_triazole_derivatives
diflucan	1140874296	1	D01	D01A	D01A_Antifungals_for_topical_use	D01AC	D01AC_Imidazole_and_triazole_derivatives
griseofulvin	1140874318	6	D01	D01A	D01A_Antifungals_for_topical_use	D01AA	D01AA_Antibiotics
fulcin	1140874324	0	D01	D01A	D01A_Antifungals_for_topical_use	D01AA	D01AA_Antibiotics
fulcin	1140874326	0	D01	D01A	D01A_Antifungals_for_topical_use	D01AA	D01AA_Antibiotics
fulcin	1140874328	0	D01	D01A	D01A_Antifungals_for_topical_use	D01AA	D01AA_Antibiotics
grisovin	1140874330	0	D01	D01A	D01A_Antifungals_for_topical_use	D01AA	D01AA_Antibiotics
grisovin	1140874332	0	D01	D01A	D01A_Antifungals_for_topical_use	D01AA	D01AA_Antibiotics
thiabendazole	1140874530	0	D01	D01A	D01A_Antifungals_for_topical_use	D01AC	D01AC_Imidazole_and_triazole_derivatives
mintezol	1140874532	0	D01	D01A	D01A_Antifungals_for_topical_use	D01AC	D01AC_Imidazole_and_triazole_derivatives
ecostatin	1140878594	2	D01	D01A	D01A_Antifungals_for_topical_use	D01AC	D01AC_Imidazole_and_triazole_derivatives
ecostatin	1140878598	0	D01	D01A	D01A_Antifungals_for_topical_use	D01AC	D01AC_Imidazole_and_triazole_derivatives
pevaryl	1140878600	0	D01	D01A	D01A_Antifungals_for_topical_use	D01AC	D01AC_Imidazole_and_triazole_derivatives
pevaryl	1140878602	0	D01	D01A	D01A_Antifungals_for_topical_use	D01AC	D01AC_Imidazole_and_triazole_derivatives
exelderm	1140878606	2	D01	D01A	D01A_Antifungals_for_topical_use	D01AC	D01AC_Imidazole_and_triazole_derivatives
trosyl	1140878672	34	D01	D01A	D01A_Antifungals_for_topical_use	D01AC	D01AC_Imidazole_and_triazole_derivatives
trosyl	1140878674	7	D01	D01A	D01A_Antifungals_for_topical_use	D01AC	D01AC_Imidazole_and_triazole_derivatives
loceryl	1140878676	54	D01	D01A	D01A_Antifungals_for_topical_use	D01AE	D01AE_Other_antifungals_for_topical_use
loceryl	1140878678	2	D01	D01A	D01A_Antifungals_for_topical_use	D01AE	D01AE_Other_antifungals_for_topical_use
mycil	1140879052	5	D01	D01A	D01A_Antifungals_for_topical_use	D01AE	D01AE_Other_antifungals_for_topical_use
mycil	1140879054	2	D01	D01A	D01A_Antifungals_for_topical_use	D01AE	D01AE_Other_antifungals_for_topical_use
mycil	1140879056	0	D01	D01A	D01A_Antifungals_for_topical_use	D01AE	D01AE_Other_antifungals_for_topical_use
tioconazole	1140880460	34	D01	D01A	D01A_Antifungals_for_topical_use	D01AC	D01AC_Imidazole_and_triazole_derivatives
amorolfine	1140880466	75	D01	D01A	D01A_Antifungals_for_topical_use	D01AE	D01AE_Other_antifungals_for_topical_use
lamisil	1140882472	30	D01	D01A	D01A_Antifungals_for_topical_use	D01AE	D01AE_Other_antifungals_for_topical_use
lamisil	1140882474	32	D01	D01A	D01A_Antifungals_for_topical_use	D01AE	D01AE_Other_antifungals_for_topical_use
pevaryl	1140883054	0	D01	D01A	D01A_Antifungals_for_topical_use	D01AC	D01AC_Imidazole_and_triazole_derivatives
isoconazole	1140884120	0	D01	D01A	D01A_Antifungals_for_topical_use	D01AC	D01AC_Imidazole_and_triazole_derivatives
sulconazole	1140884144	0	D01	D01A	D01A_Antifungals_for_topical_use	D01AC	D01AC_Imidazole_and_triazole_derivatives
econazole	1140884204	4	D01	D01A	D01A_Antifungals_for_topical_use	D01AC	D01AC_Imidazole_and_triazole_derivatives
pevaryl	1140884208	0	D01	D01A	D01A_Antifungals_for_topical_use	D01AC	D01AC_Imidazole_and_triazole_derivatives
pevaryl	1140884212	0	D01	D01A	D01A_Antifungals_for_topical_use	D01AC	D01AC_Imidazole_and_triazole_derivatives
ecostatin	1140884216	0	D01	D01A	D01A_Antifungals_for_topical_use	D01AC	D01AC_Imidazole_and_triazole_derivatives
timoped	1140916832	0	D01	D01A	D01A_Antifungals_for_topical_use	D01AE	D01AE_Other_antifungals_for_topical_use
fenticonazole	1140917312	2	D01	D01A	D01A_Antifungals_for_topical_use	D01AC	D01AC_Imidazole_and_triazole_derivatives
ancotil	1140922084	0	D01	D01A	D01A_Antifungals_for_topical_use	D01AE	D01AE_Other_antifungals_for_topical_use
terbinafine	1140927328	1091	D01	D01A	D01A_Antifungals_for_topical_use	D01AE	D01AE_Other_antifungals_for_topical_use
diflucan	1141150700	2	D01	D01A	D01A_Antifungals_for_topical_use	D01AC	D01AC_Imidazole_and_triazole_derivatives
fluconazole	1141157368	6	D01	D01A	D01A_Antifungals_for_topical_use	D01AC	D01AC_Imidazole_and_triazole_derivatives
ancotil	1141165410	0	D01	D01A	D01A_Antifungals_for_topical_use	D01AE	D01AE_Other_antifungals_for_topical_use
lamisil	1141172910	14	D01	D01A	D01A_Antifungals_for_topical_use	D01AE	D01AE_Other_antifungals_for_topical_use
bifonazole	1141174582	1	D01	D01A	D01A_Antifungals_for_topical_use	D01AC	D01AC_Imidazole_and_triazole_derivatives
bifonazole	1141174586	0	D01	D01A	D01A_Antifungals_for_topical_use	D01AC	D01AC_Imidazole_and_triazole_derivatives
lamisil	1141179924	3	D01	D01A	D01A_Antifungals_for_topical_use	D01AE	D01AE_Other_antifungals_for_topical_use
tiabendazole	1141182380	0	D01	D01A	D01A_Antifungals_for_topical_use	D01AC	D01AC_Imidazole_and_triazole_derivatives
lamisil	1141190298	1	D01	D01A	D01A_Antifungals_for_topical_use	D01AE	D01AE_Other_antifungals_for_topical_use
fluconazole	1141190482	7	D01	D01A	D01A_Antifungals_for_topical_use	D01AC	D01AC_Imidazole_and_triazole_derivatives
calamine	1140876508	1	D02	D02A	D02A_Emollients_and_protectives	D02AB	D02AB_Zinc_products
caladryl	1140878340	0	D02	D02A	D02A_Emollients_and_protectives	D02AB	D02AB_Zinc_products
decubal	1141150478	1	D02	D02A	D02A_Emollients_and_protectives	D02AE	D02AE_Carbamide_products
decubal	1141184402	0	D02	D02A	D02A_Emollients_and_protectives	D02AE	D02AE_Carbamide_products
phenergan	1140855722	4	D04	D04A	D04A_Antipruritics	D04AA	D04AA_Antihistamines_for_topical_use
clemastine	1140862638	13	D04	D04A	D04A_Antipruritics	D04AA	D04AA_Antihistamines_for_topical_use
nytol	1140862722	86	D04	D04A	D04A_Antipruritics	D04AA	D04AA_Antihistamines_for_topical_use
phenergan	1140862810	109	D04	D04A	D04A_Antipruritics	D04AA	D04AA_Antihistamines_for_topical_use
phensedyl	1140863060	0	D04	D04A	D04A_Antipruritics	D04AA	D04AA_Antihistamines_for_topical_use
doxepin	1140867640	39	D04	D04A	D04A_Antipruritics	D04AX	D04AX_Other_antipruritics
avomine	1140868116	2	D04	D04A	D04A_Antipruritics	D04AA	D04AA_Antihistamines_for_topical_use
promethazine	1140882082	97	D04	D04A	D04A_Antipruritics	D04AA	D04AA_Antihistamines_for_topical_use
sinequan	1140882312	2	D04	D04A	D04A_Antipruritics	D04AX	D04AX_Other_antipruritics
dimethindene	1140883588	0	D04	D04A	D04A_Antipruritics	D04AA	D04AA_Antihistamines_for_topical_use
diphenhydramine	1140883600	37	D04	D04A	D04A_Antipruritics	D04AA	D04AA_Antihistamines_for_topical_use
pheniramine	1140883662	0	D04	D04A	D04A_Antipruritics	D04AA	D04AA_Antihistamines_for_topical_use
meclastine	1140910370	1	D04	D04A	D04A_Antipruritics	D04AA	D04AA_Antihistamines_for_topical_use
diphenhydramine	1140926860	2	D04	D04A	D04A_Antipruritics	D04AA	D04AA_Antihistamines_for_topical_use
nytol	1141153080	46	D04	D04A	D04A_Antipruritics	D04AA	D04AA_Antihistamines_for_topical_use
doxepin	1141168396	0	D04	D04A	D04A_Antipruritics	D04AX	D04AX_Other_antipruritics
diphenhydramine	1141185076	7	D04	D04A	D04A_Antipruritics	D04AA	D04AA_Antihistamines_for_topical_use
hayleve	1141193888	4	D04	D04A	D04A_Antipruritics	D04AA	D04AA_Antihistamines_for_topical_use
etretinate	1140855092	1	D05	D05B	D05B_Antipsoriatics_for_systemic_use	D05BB	D05BB_Retinoids_for_treatment_of_psoriasis
tigason	1140855094	0	D05	D05B	D05B_Antipsoriatics_for_systemic_use	D05BB	D05BB_Retinoids_for_treatment_of_psoriasis
dovonex	1140864184	277	D05	D05A	D05A_Antipsoriatics_for_topical_use	D05AX	D05AX_Other_antipsoriatics_for_topical_use
dovonex	1140878378	119	D05	D05A	D05A_Antipsoriatics_for_topical_use	D05AX	D05AX_Other_antipsoriatics_for_topical_use
dithrocream	1140878442	12	D05	D05A	D05A_Antipsoriatics_for_topical_use	D05AC	D05AC_Antracen_derivatives
dithrocream	1140878444	2	D05	D05A	D05A_Antipsoriatics_for_topical_use	D05AC	D05AC_Antracen_derivatives
dithrocream	1140878446	3	D05	D05A	D05A_Antipsoriatics_for_topical_use	D05AC	D05AC_Antracen_derivatives
dithrocream	1140878448	3	D05	D05A	D05A_Antipsoriatics_for_topical_use	D05AC	D05AC_Antracen_derivatives
dithrocream	1140878450	4	D05	D05A	D05A_Antipsoriatics_for_topical_use	D05AC	D05AC_Antracen_derivatives
dithranol	1140879942	8	D05	D05A	D05A_Antipsoriatics_for_topical_use	D05AC	D05AC_Antracen_derivatives
calcipotriol	1140880086	332	D05	D05A	D05A_Antipsoriatics_for_topical_use	D05AX	D05AX_Other_antipsoriatics_for_topical_use
acitretin	1140880090	65	D05	D05B	D05B_Antipsoriatics_for_systemic_use	D05BB	D05BB_Retinoids_for_treatment_of_psoriasis
neotigason	1140880092	60	D05	D05B	D05B_Antipsoriatics_for_systemic_use	D05BB	D05BB_Retinoids_for_treatment_of_psoriasis
dithranol	1140880102	5	D05	D05A	D05A_Antipsoriatics_for_topical_use	D05AC	D05AC_Antracen_derivatives
dovonex	1140910884	105	D05	D05A	D05A_Antipsoriatics_for_topical_use	D05AX	D05AX_Other_antipsoriatics_for_topical_use
tacalcitol	1140923728	13	D05	D05A	D05A_Antipsoriatics_for_topical_use	D05AX	D05AX_Other_antipsoriatics_for_topical_use
anthralin	1140927336	0	D05	D05A	D05A_Antipsoriatics_for_topical_use	D05AC	D05AC_Antracen_derivatives
micanol	1140928462	0	D05	D05A	D05A_Antipsoriatics_for_topical_use	D05AC	D05AC_Antracen_derivatives
micanol	1140928472	0	D05	D05A	D05A_Antipsoriatics_for_topical_use	D05AC	D05AC_Antracen_derivatives
tazarotene	1141152236	4	D05	D05A	D05A_Antipsoriatics_for_topical_use	D05AX	D05AX_Other_antipsoriatics_for_topical_use
zorac	1141152242	3	D05	D05A	D05A_Antipsoriatics_for_topical_use	D05AX	D05AX_Other_antipsoriatics_for_topical_use
dovobet	1141179992	623	D05	D05A	D05A_Antipsoriatics_for_topical_use	D05AX	D05AX_Other_antipsoriatics_for_topical_use
chloromycetin	1140853180	0	D06	D06A	D06A_Antibiotics_for_topical_use	D06AX	D06AX_Other_antibiotics_for_topical_use
chloramphenicol	1140853186	20	D06	D06A	D06A_Antibiotics_for_topical_use	D06AX	D06AX_Other_antibiotics_for_topical_use
chloramphenicol	1140853188	11	D06	D06A	D06A_Antibiotics_for_topical_use	D06AX	D06AX_Other_antibiotics_for_topical_use
ophthalmadine	1140853336	0	D06	D06B	D06B_Chemotherapeutics_for_topical_use	D06BB	D06BB_Antivirals
ophthalmadine	1140853338	1	D06	D06B	D06B_Chemotherapeutics_for_topical_use	D06BB	D06BB_Antivirals
ledermycin	1140857032	0	D06	D06A	D06A_Antibiotics_for_topical_use	D06AA	D06AA_Tetracycline_and_derivatives
chloromycetin	1140857106	0	D06	D06A	D06A_Antibiotics_for_topical_use	D06AX	D06AX_Other_antibiotics_for_topical_use
chloramphenicol	1140857160	0	D06	D06A	D06A_Antibiotics_for_topical_use	D06AX	D06AX_Other_antibiotics_for_topical_use
chloramphenicol	1140859058	2	D06	D06A	D06A_Antibiotics_for_topical_use	D06AX	D06AX_Other_antibiotics_for_topical_use
mafenide	1140859068	0	D06	D06B	D06B_Chemotherapeutics_for_topical_use	D06BA	D06BA_Sulfonamides
sulfamylon	1140859070	0	D06	D06B	D06B_Chemotherapeutics_for_topical_use	D06BA	D06BA_Sulfonamides
ledermycin	1140873390	0	D06	D06A	D06A_Antibiotics_for_topical_use	D06AA	D06AA_Tetracycline_and_derivatives
oxytetracycline	1140873548	1526	D06	D06A	D06A_Antibiotics_for_topical_use	D06AA	D06AA_Tetracycline_and_derivatives
terramycin	1140873560	0	D06	D06A	D06A_Antibiotics_for_topical_use	D06AA	D06AA_Tetracycline_and_derivatives
terramycin	1140873562	0	D06	D06A	D06A_Antibiotics_for_topical_use	D06AA	D06AA_Tetracycline_and_derivatives
gentamicin	1140873574	5	D06	D06A	D06A_Antibiotics_for_topical_use	D06AX	D06AX_Other_antibiotics_for_topical_use
amikacin	1140873588	0	D06	D06A	D06A_Antibiotics_for_topical_use	D06AX	D06AX_Other_antibiotics_for_topical_use
amikin	1140873590	0	D06	D06A	D06A_Antibiotics_for_topical_use	D06AX	D06AX_Other_antibiotics_for_topical_use
amikin	1140873592	0	D06	D06A	D06A_Antibiotics_for_topical_use	D06AX	D06AX_Other_antibiotics_for_topical_use
chloromycetin	1140873738	0	D06	D06A	D06A_Antibiotics_for_topical_use	D06AX	D06AX_Other_antibiotics_for_topical_use
chloromycetin	1140873740	0	D06	D06A	D06A_Antibiotics_for_topical_use	D06AX	D06AX_Other_antibiotics_for_topical_use
chloromycetin	1140873742	0	D06	D06A	D06A_Antibiotics_for_topical_use	D06AX	D06AX_Other_antibiotics_for_topical_use
chloromycetin	1140873744	0	D06	D06A	D06A_Antibiotics_for_topical_use	D06AX	D06AX_Other_antibiotics_for_topical_use
kemicetine	1140873746	0	D06	D06A	D06A_Antibiotics_for_topical_use	D06AX	D06AX_Other_antibiotics_for_topical_use
fucidin	1140873830	4	D06	D06A	D06A_Antibiotics_for_topical_use	D06AX	D06AX_Other_antibiotics_for_topical_use
fucidin	1140873832	0	D06	D06A	D06A_Antibiotics_for_topical_use	D06AX	D06AX_Other_antibiotics_for_topical_use
fucidin	1140873834	1	D06	D06A	D06A_Antibiotics_for_topical_use	D06AX	D06AX_Other_antibiotics_for_topical_use
inosine	1140874448	1	D06	D06B	D06B_Chemotherapeutics_for_topical_use	D06BB	D06BB_Antivirals
chloromycetin	1140875558	0	D06	D06A	D06A_Antibiotics_for_topical_use	D06AX	D06AX_Other_antibiotics_for_topical_use
chloramphenicol	1140875566	39	D06	D06A	D06A_Antibiotics_for_topical_use	D06AX	D06AX_Other_antibiotics_for_topical_use
idoxuridine	1140875586	1	D06	D06B	D06B_Chemotherapeutics_for_topical_use	D06BB	D06BB_Antivirals
idoxene	1140875590	0	D06	D06B	D06B_Chemotherapeutics_for_topical_use	D06BB	D06BB_Antivirals
chloromycetin	1140875668	1	D06	D06A	D06A_Antibiotics_for_topical_use	D06AX	D06AX_Other_antibiotics_for_topical_use
fucithalmic	1140875736	34	D06	D06A	D06A_Antibiotics_for_topical_use	D06AX	D06AX_Other_antibiotics_for_topical_use
chloramphenicol	1140875968	0	D06	D06A	D06A_Antibiotics_for_topical_use	D06AX	D06AX_Other_antibiotics_for_topical_use
chloramphenicol	1140875970	0	D06	D06A	D06A_Antibiotics_for_topical_use	D06AX	D06AX_Other_antibiotics_for_topical_use
bactroban	1140878526	12	D06	D06A	D06A_Antibiotics_for_topical_use	D06AX	D06AX_Other_antibiotics_for_topical_use
flamazine	1140878528	2	D06	D06B	D06B_Chemotherapeutics_for_topical_use	D06BA	D06BA_Sulfonamides
mupirocin	1140880342	16	D06	D06A	D06A_Antibiotics_for_topical_use	D06AX	D06AX_Other_antibiotics_for_topical_use
herpid	1140880474	0	D06	D06B	D06B_Chemotherapeutics_for_topical_use	D06BB	D06BB_Antivirals
iduridin	1140880476	0	D06	D06B	D06B_Chemotherapeutics_for_topical_use	D06BB	D06BB_Antivirals
virudox	1140880478	0	D06	D06B	D06B_Chemotherapeutics_for_topical_use	D06BB	D06BB_Antivirals
idoxuridine	1140880480	0	D06	D06B	D06B_Chemotherapeutics_for_topical_use	D06BB	D06BB_Antivirals
idoxuridine	1140880482	1	D06	D06B	D06B_Chemotherapeutics_for_topical_use	D06BB	D06BB_Antivirals
iduridin	1140882480	0	D06	D06B	D06B_Chemotherapeutics_for_topical_use	D06BB	D06BB_Antivirals
garamycin	1140882522	0	D06	D06A	D06A_Antibiotics_for_topical_use	D06AX	D06AX_Other_antibiotics_for_topical_use
chloromycetin	1140882536	2	D06	D06A	D06A_Antibiotics_for_topical_use	D06AX	D06AX_Other_antibiotics_for_topical_use
chloramphenicol	1140882538	34	D06	D06A	D06A_Antibiotics_for_topical_use	D06AX	D06AX_Other_antibiotics_for_topical_use
fucidin	1140882542	87	D06	D06A	D06A_Antibiotics_for_topical_use	D06AX	D06AX_Other_antibiotics_for_topical_use
fucidin	1140882544	17	D06	D06A	D06A_Antibiotics_for_topical_use	D06AX	D06AX_Other_antibiotics_for_topical_use
fucidin	1140882546	2	D06	D06A	D06A_Antibiotics_for_topical_use	D06AX	D06AX_Other_antibiotics_for_topical_use
fucidin	1140882920	35	D06	D06A	D06A_Antibiotics_for_topical_use	D06AX	D06AX_Other_antibiotics_for_topical_use
fucidin	1140883988	1	D06	D06A	D06A_Antibiotics_for_topical_use	D06AX	D06AX_Other_antibiotics_for_topical_use
chloramphenicol	1140884068	0	D06	D06A	D06A_Antibiotics_for_topical_use	D06AX	D06AX_Other_antibiotics_for_topical_use
chloromycetin	1140884072	0	D06	D06A	D06A_Antibiotics_for_topical_use	D06AX	D06AX_Other_antibiotics_for_topical_use
demeclocycline	1140884206	2	D06	D06A	D06A_Antibiotics_for_topical_use	D06AA	D06AA_Tetracycline_and_derivatives
kerecid	1140884228	0	D06	D06B	D06B_Chemotherapeutics_for_topical_use	D06BB	D06BB_Antivirals
kerecid	1140884232	0	D06	D06B	D06B_Chemotherapeutics_for_topical_use	D06BB	D06BB_Antivirals
fusidate	1140910558	6	D06	D06A	D06A_Antibiotics_for_topical_use	D06AX	D06AX_Other_antibiotics_for_topical_use
chloromycetin	1140912910	0	D06	D06A	D06A_Antibiotics_for_topical_use	D06AX	D06AX_Other_antibiotics_for_topical_use
bactroban	1140916846	15	D06	D06A	D06A_Antibiotics_for_topical_use	D06AX	D06AX_Other_antibiotics_for_topical_use
penciclovir	1140926522	10	D06	D06B	D06B_Chemotherapeutics_for_topical_use	D06BB	D06BB_Antivirals
vectavir	1140926530	0	D06	D06B	D06B_Chemotherapeutics_for_topical_use	D06BB	D06BB_Antivirals
gentamicin	1141157498	2	D06	D06A	D06A_Antibiotics_for_topical_use	D06AX	D06AX_Other_antibiotics_for_topical_use
imiquimod	1141167814	11	D06	D06B	D06B_Chemotherapeutics_for_topical_use	D06BB	D06BB_Antivirals
bactroban	1141175914	6	D06	D06A	D06A_Antibiotics_for_topical_use	D06AX	D06AX_Other_antibiotics_for_topical_use
gentamicin	1141190776	0	D06	D06A	D06A_Antibiotics_for_topical_use	D06AX	D06AX_Other_antibiotics_for_topical_use
eumovate	1140853448	3	D07	D07A	D07A_Corticosteroids	D07AB	D07AB_Corticosteroids
desonide	1140854688	0	D07	D07A	D07A_Corticosteroids	D07AB	D07AB_Corticosteroids
tridesilon	1140854694	0	D07	D07A	D07A_Corticosteroids	D07AB	D07AB_Corticosteroids
flurandrenolone	1140854916	0	D07	D07A	D07A_Corticosteroids	D07AC	D07AC_Corticosteroids
halcinonide	1140854990	0	D07	D07A	D07A_Corticosteroids	D07AD	D07AD_Corticosteroids
flixotide	1140864286	890	D07	D07A	D07A_Corticosteroids	D07AC	D07AC_Corticosteroids
cutivate	1140864820	21	D07	D07A	D07A_Corticosteroids	D07AC	D07AC_Corticosteroids
cortistab	1140874810	0	D07	NaN	NaN
cortisyl	1140874814	0	D07	NaN	NaN
methylprednisolone	1140874976	23	D07	D07A	D07A_Corticosteroids	D07AA	D07AA_Corticosteroids
medrone	1140874978	3	D07	D07A	D07A_Corticosteroids	D07AA	D07AA_Corticosteroids
flixonase	1140876076	2169	D07	D07A	D07A_Corticosteroids	D07AC	D07AC_Corticosteroids
condyline	1140878580	1	D07	D07B	D07B_Corticosteroids	D07BB	D07BB_Corticosteroids
podophyllotoxin	1140880172	0	D07	D07B	D07B_Corticosteroids	D07BB	D07BB_Corticosteroids
clobetasone	1140882708	24	D07	D07A	D07A_Corticosteroids	D07AB	D07AB_Corticosteroids
dermovate	1140882782	822	D07	D07A	D07A_Corticosteroids	D07AD	D07AD_Corticosteroids
clobetasol	1140882794	21	D07	NaN	NaN
eumovate	1140882800	566	D07	D07A	D07A_Corticosteroids	D07AB	D07AB_Corticosteroids
clobetasone	1140882806	4	D07	D07A	D07A_Corticosteroids	D07AB	D07AB_Corticosteroids
locoid	1140882852	96	D07	NaN	NaN
diflucortolone	1140884636	8	D07	D07A	D07A_Corticosteroids	D07AC	D07AC_Corticosteroids
nerisone	1140884640	29	D07	NaN	NaN
alclometasone	1140884642	1	D07	D07A	D07A_Corticosteroids	D07AB	D07AB_Corticosteroids
clobetasone	1140884696	183	D07	D07A	D07A_Corticosteroids	D07AB	D07AB_Corticosteroids
trimovate	1140884700	326	D07	D07A	D07A_Corticosteroids	D07AB	D07AB_Corticosteroids
clobetasol	1140888074	157	D07	NaN	NaN
elocon	1140888092	353	D07	D07A	D07A_Corticosteroids	D07AC	D07AC_Corticosteroids
fluticasone	1140888098	2598	D07	D07A	D07A_Corticosteroids	D07AC	D07AC_Corticosteroids
medrone	1140888168	0	D07	D07A	D07A_Corticosteroids	D07AA	D07AA_Corticosteroids
mometasone	1140888172	1195	D07	D07A	D07A_Corticosteroids	D07AC	D07AC_Corticosteroids
mometasone	1140888176	121	D07	D07A	D07A_Corticosteroids	D07AC	D07AC_Corticosteroids
haelan	1140888178	13	D07	D07A	D07A_Corticosteroids	D07AC	D07AC_Corticosteroids
mometasone	1140888184	90	D07	D07A	D07A_Corticosteroids	D07AC	D07AC_Corticosteroids
desoximetasone	1140909894	1	D07	D07A	D07A_Corticosteroids	D07AC	D07AC_Corticosteroids
fludroxycortide	1140909952	8	D07	D07A	D07A_Corticosteroids	D07AC	D07AC_Corticosteroids
eumovate	1140910906	1	D07	D07A	D07A_Corticosteroids	D07AB	D07AB_Corticosteroids
nasonex	1141150944	2670	D07	D07A	D07A_Corticosteroids	D07AC	D07AC_Corticosteroids
podophyllotoxin	1141170988	0	D07	D07B	D07B_Corticosteroids	D07BB	D07BB_Corticosteroids
asmanex	1141191818	20	D07	D07A	D07A_Corticosteroids	D07AC	D07AC_Corticosteroids
clioquinol	1140853776	2	D08	D08A	D08A_Antiseptics_and_disinfectants	D08AH	D08AH_Quinoline_derivatives
fomac	1140865348	0	D08	D08A	D08A_Antiseptics_and_disinfectants	D08AE	D08AE_Phenol_and_derivatives
clioquinol	1140875972	2	D08	D08A	D08A_Antiseptics_and_disinfectants	D08AH	D08AH_Quinoline_derivatives
oralcer	1140876186	0	D08	D08A	D08A_Antiseptics_and_disinfectants	D08AH	D08AH_Quinoline_derivatives
dequadin	1140876270	2	D08	D08A	D08A_Antiseptics_and_disinfectants	D08AH	D08AH_Quinoline_derivatives
benzalkonium	1140876344	5	D08	D08A	D08A_Antiseptics_and_disinfectants	D08AJ	D08AJ_Quaternary_ammonium_compounds
vioform	1140882836	18	D08	D08A	D08A_Antiseptics_and_disinfectants	D08AH	D08AH_Quinoline_derivatives
clioquinol	1141163142	0	D08	D08A	D08A_Antiseptics_and_disinfectants	D08AH	D08AH_Quinoline_derivatives
brolene	1141189040	5	D08	D08A	D08A_Antiseptics_and_disinfectants	D08AC	D08AC_Biguanides_and_amidines
chinoform	2018622408	0	D08	D08A	D08A_Antiseptics_and_disinfectants	D08AH	D08AH_Quinoline_derivatives
albucid	1140853270	0	D10	D10A	D10A_Anti	D10AF	D10AF_Anti
albucid	1140853272	0	D10	D10A	D10A_Anti	D10AF	D10AF_Anti
albucid	1140853274	1	D10	D10A	D10A_Anti	D10AF	D10AF_Anti
sulphacetamide	1140853282	0	D10	D10A	D10A_Anti	D10AF	D10AF_Anti
albucid	1140853370	1	D10	D10A	D10A_Anti	D10AF	D10AF_Anti
resorcinol	1140855190	0	D10	D10A	D10A_Anti	D10AX	D10AX_Other_anti
ilotycin	1140857022	0	D10	D10A	D10A_Anti	D10AF	D10AF_Anti
erymax	1140857024	0	D10	D10A	D10A_Anti	D10AF	D10AF_Anti
sultrin	1140869240	0	D10	D10A	D10A_Anti	D10AF	D10AF_Anti
sultrin	1140869242	0	D10	D10A	D10A_Anti	D10AF	D10AF_Anti
erythromycin	1140873608	386	D10	D10A	D10A_Anti	D10AF	D10AF_Anti
erycen	1140873618	0	D10	D10A	D10A_Anti	D10AF	D10AF_Anti
ilosone	1140873620	0	D10	D10A	D10A_Anti	D10AF	D10AF_Anti
erycen	1140873672	0	D10	D10A	D10A_Anti	D10AF	D10AF_Anti
erymax	1140873676	1	D10	D10A	D10A_Anti	D10AF	D10AF_Anti
erythrocin	1140873680	11	D10	D10A	D10A_Anti	D10AF	D10AF_Anti
erythrocin	1140873682	2	D10	D10A	D10A_Anti	D10AF	D10AF_Anti
erythromid	1140873694	1	D10	D10A	D10A_Anti	D10AF	D10AF_Anti
erythromid	1140873696	1	D10	D10A	D10A_Anti	D10AF	D10AF_Anti
erythrocin	1140873702	1	D10	D10A	D10A_Anti	D10AF	D10AF_Anti
ilosone	1140873714	0	D10	D10A	D10A_Anti	D10AF	D10AF_Anti
ilosone	1140873718	1	D10	D10A	D10A_Anti	D10AF	D10AF_Anti
ilosone	1140873722	0	D10	D10A	D10A_Anti	D10AF	D10AF_Anti
dapsone	1140874104	66	D10	D10A	D10A_Anti	D10AX	D10AX_Other_anti
panoxyl	1140878394	0	D10	D10A	D10A_Anti	D10AE	D10AE_Peroxides
panoxyl	1140878464	2	D10	D10A	D10A_Anti	D10AE	D10AE_Peroxides
panoxyl	1140878472	0	D10	D10A	D10A_Anti	D10AE	D10AE_Peroxides
panoxyl	1140878474	3	D10	D10A	D10A_Anti	D10AE	D10AE_Peroxides
panoxyl	1140878476	3	D10	D10A	D10A_Anti	D10AE	D10AE_Peroxides
panoxyl	1140878478	1	D10	D10A	D10A_Anti	D10AE	D10AE_Peroxides
skinoren	1140878558	12	D10	D10A	D10A_Anti	D10AX	D10AX_Other_anti
isotrex	1140878564	7	D10	D10A	D10A_Anti	D10AD	D10AD_Retinoids_for_topical_use_in_acne
zineryt	1140880140	42	D10	D10A	D10A_Anti	D10AF	D10AF_Anti
stiemycin	1140880142	13	D10	D10A	D10A_Anti	D10AF	D10AF_Anti
azelaic	1140880208	36	D10	D10A	D10A_Anti	D10AX	D10AX_Other_anti
isotretinoin	1140880238	17	D10	D10A	D10A_Anti	D10AD	D10AD_Retinoids_for_topical_use_in_acne
roaccutane	1140880240	22	D10	D10A	D10A_Anti	D10AD	D10AD_Retinoids_for_topical_use_in_acne
sulphacetamide	1140884186	0	D10	D10A	D10A_Anti	D10AF	D10AF_Anti
albucid	1140884190	0	D10	D10A	D10A_Anti	D10AF	D10AF_Anti
panoxyl	1140928298	1	D10	D10A	D10A_Anti	D10AE	D10AE_Peroxides
adapalene	1141146324	8	D10	D10A	D10A_Anti	D10AD	D10AD_Retinoids_for_topical_use_in_acne
isotrexin	1141150932	2	D10	D10A	D10A_Anti	D10AD	D10AD_Retinoids_for_topical_use_in_acne
panoxyl	1141152022	0	D10	D10A	D10A_Anti	D10AE	D10AE_Peroxides
panoxyl	1141152024	0	D10	D10A	D10A_Anti	D10AE	D10AE_Peroxides
tretinoin	1141152604	0	D10	D10A	D10A_Anti	D10AD	D10AD_Retinoids_for_topical_use_in_acne
vesanoid	1141152628	0	D10	D10A	D10A_Anti	D10AD	D10AD_Retinoids_for_topical_use_in_acne
erythromycin	1141157356	37	D10	D10A	D10A_Anti	D10AF	D10AF_Anti
differin	1141164598	11	D10	D10A	D10A_Anti	D10AD	D10AD_Retinoids_for_topical_use_in_acne
brevoxyl	1141166472	2	D10	D10A	D10A_Anti	D10AE	D10AE_Peroxides
sulfacetamide	1141182178	1	D10	D10A	D10A_Anti	D10AF	D10AF_Anti
duac	1141188766	24	D10	D10A	D10A_Anti	D10AE	D10AE_Peroxides
iliadin	1140853970	0	D11	D11A	D11A_Other_dermatological_preparations	D11AX	D11AX_Other_dermatologicals
iliadin	1140853972	0	D11	D11A	D11A_Other_dermatological_preparations	D11AX	D11AX_Other_dermatologicals
oxymetazoline	1140853978	16	D11	D11A	D11A_Other_dermatological_preparations	D11AX	D11AX_Other_dermatologicals
potaba	1140871012	3	D11	NaN	NaN
voltarol	1140871168	564	D11	D11A	D11A_Other_dermatological_preparations	D11AX	D11AX_Other_dermatologicals
voltarol	1140871174	33	D11	D11A	D11A_Other_dermatological_preparations	D11AX	D11AX_Other_dermatologicals
rhumalgan	1140871180	95	D11	D11A	D11A_Other_dermatological_preparations	D11AX	D11AX_Other_dermatologicals
voltaren	1140877872	74	D11	D11A	D11A_Other_dermatological_preparations	D11AX	D11AX_Other_dermatologicals
voltarol	1140877892	323	D11	D11A	D11A_Other_dermatological_preparations	D11AX	D11AX_Other_dermatologicals
voltarol	1140878034	3	D11	D11A	D11A_Other_dermatological_preparations	D11AX	D11AX_Other_dermatologicals
diclofenac	1140878036	347	D11	D11A	D11A_Other_dermatological_preparations	D11AX	D11AX_Other_dermatologicals
oxymetazoline	1140883540	9	D11	D11A	D11A_Other_dermatological_preparations	D11AX	D11AX_Other_dermatologicals
diclofenac	1140884488	10738	D11	D11A	D11A_Other_dermatological_preparations	D11AX	D11AX_Other_dermatologicals
tacrolimus	1140911642	234	D11	D11A	D11A_Other_dermatological_preparations	D11AH	D11AH_Agents_for_dermatitis
dicloflex	1140921828	609	D11	D11A	D11A_Other_dermatological_preparations	D11AX	D11AX_Other_dermatologicals
hydroquinone	1140928774	4	D11	D11A	D11A_Other_dermatological_preparations	D11AX	D11AX_Other_dermatologicals
brimonidine	1141150750	166	D11	D11A	D11A_Other_dermatological_preparations	D11AX	D11AX_Other_dermatologicals
alphagan	1141150754	113	D11	D11A	D11A_Other_dermatological_preparations	D11AX	D11AX_Other_dermatologicals
prograf	1141171242	25	D11	D11A	D11A_Other_dermatological_preparations	D11AH	D11AH_Agents_for_dermatitis
pennsaid	1141173504	2	D11	D11A	D11A_Other_dermatological_preparations	D11AX	D11AX_Other_dermatologicals
solaraze	1141174424	98	D11	D11A	D11A_Other_dermatological_preparations	D11AX	D11AX_Other_dermatologicals
tacrolimus	1141179842	19	D11	D11A	D11A_Other_dermatological_preparations	D11AH	D11AH_Agents_for_dermatitis
protopic	1141179846	101	D11	D11A	D11A_Other_dermatological_preparations	D11AH	D11AH_Agents_for_dermatitis
pimecrolimus	1141186960	8	D11	D11A	D11A_Other_dermatological_preparations	D11AH	D11AH_Agents_for_dermatitis
elidel	1141187336	18	D11	D11A	D11A_Other_dermatological_preparations	D11AH	D11AH_Agents_for_dermatitis
elidel	1141187338	2	D11	D11A	D11A_Other_dermatological_preparations	D11AH	D11AH_Agents_for_dermatitis
pennsaid	1141192946	3	D11	D11A	D11A_Other_dermatological_preparations	D11AX	D11AX_Other_dermatologicals
eflornithine	1141200090	9	D11	D11A	D11A_Other_dermatological_preparations	D11AX	D11AX_Other_dermatologicals
eflornitine	1141200092	13	D11	D11A	D11A_Other_dermatological_preparations	D11AX	D11AX_Other_dermatologicals
vaniqa	1141200094	19	D11	D11A	D11A_Other_dermatological_preparations	D11AX	D11AX_Other_dermatologicals
vaniqa	1141200096	3	D11	D11A	D11A_Other_dermatological_preparations	D11AX	D11AX_Other_dermatologicals
carfecillin	1140884170	0	G01	G01A	G01A_Antiinfectives_and_antiseptics	G01AA	G01AA_Antibiotics
norplant	1140864172	15	G02	G02B	G02B_Contraceptives_for_topical_use	NaN
cabergoline	1140864566	130	G02	G02C	G02C_Other_gynecologicals	G02CB	G02CB_Prolactin_inhibitors
dostinex	1140864570	12	G02	G02C	G02C_Other_gynecologicals	G02CB	G02CB_Prolactin_inhibitors
synflex	1140868336	4	G02	G02C	G02C_Other_gynecologicals	G02CC	G02CC_Anti
bromocriptine	1140868866	28	G02	G02C	G02C_Other_gynecologicals	G02CB	G02CB_Prolactin_inhibitors
parlodel	1140868868	1	G02	G02C	G02C_Other_gynecologicals	G02CB	G02CB_Prolactin_inhibitors
dinoprostone	1140868922	0	G02	G02A	G02A_Uterotonics	G02AD	G02AD_Prostaglandins
yutopar	1140869018	0	G02	G02C	G02C_Other_gynecologicals	G02CA	G02CA_Sympathomimetics
noriday	1140869278	381	G02	G02B	G02B_Contraceptives_for_topical_use	NaN
minulet	1140869332	0	G02	G02B	G02B_Contraceptives_for_topical_use	NaN
femodene	1140869334	76	G02	G02B	G02B_Contraceptives_for_topical_use	NaN
naproxen	1140871462	4236	G02	G02C	G02C_Other_gynecologicals	G02CC	G02CC_Anti
laraflex	1140871468	0	G02	G02C	G02C_Other_gynecologicals	G02CC	G02CC_Anti
naprosyn	1140871472	365	G02	G02C	G02C_Other_gynecologicals	G02CC	G02CC_Anti
pranoxen	1140871490	1	G02	G02C	G02C_Other_gynecologicals	G02CC	G02CC_Anti
nycopren	1140871568	0	G02	G02C	G02C_Other_gynecologicals	G02CC	G02CC_Anti
revanil	1140872360	0	G02	G02C	G02C_Other_gynecologicals	G02CB	G02CB_Prolactin_inhibitors
lysuride	1140879656	1	G02	G02C	G02C_Other_gynecologicals	G02CB	G02CB_Prolactin_inhibitors
ritodrine	1140879788	2	G02	G02C	G02C_Other_gynecologicals	G02CA	G02CA_Sympathomimetics
ergometrine	1140888660	0	G02	G02A	G02A_Uterotonics	G02AB	G02AB_Ergot_alkaloids
lisuride	1140909814	0	G02	G02C	G02C_Other_gynecologicals	G02CB	G02CB_Prolactin_inhibitors
prostaglandin	1140910406	5	G02	G02A	G02A_Uterotonics	NaN
quinagolide	1140911060	8	G02	G02C	G02C_Other_gynecologicals	G02CB	G02CB_Prolactin_inhibitors
norprolac	1140911068	0	G02	G02C	G02C_Other_gynecologicals	G02CB	G02CB_Prolactin_inhibitors
mirena	1140921814	854	G02	G02B	G02B_Contraceptives_for_topical_use	NaN
mirena	1140921822	753	G02	G02B	G02B_Contraceptives_for_topical_use	NaN
cabaser	1141150682	1	G02	G02C	G02C_Other_gynecologicals	G02CB	G02CB_Prolactin_inhibitors
dinoprostone	1141157300	0	G02	G02A	G02A_Uterotonics	G02AD	G02AD_Prostaglandins
feminax	1141188522	30	G02	G02C	G02C_Other_gynecologicals	G02CC	G02CC_Anti
gestone	1140857628	1	G03	G03D	G03D_Progestogens	G03DA	G03DA_Pregnen
controvlar	1140857650	0	G03	G03A	G03A_Hormonal_contraceptives_for_systemic_use	G03AA	G03AA_Progestogens_and_estrogens
methyltestosterone	1140857656	1	G03	G03B	G03B_Androgens	G03BA	G03BA_3
oestradiol	1140857690	44	G03	G03C	G03C_Estrogens	G03CA	G03CA_Natural_and_semisynthetic_estrogens
oestradiol	1140857700	2	G03	G03C	G03C_Estrogens	G03CA	G03CA_Natural_and_semisynthetic_estrogens
ovestin	1140857704	17	G03	G03C	G03C_Estrogens	G03CA	G03CA_Natural_and_semisynthetic_estrogens
desogestrel	1140857912	55	G03	G03A	G03A_Hormonal_contraceptives_for_systemic_use	G03AC	G03AC_Progestogens
lynoestrenol	1140857918	0	G03	G03A	G03A_Hormonal_contraceptives_for_systemic_use	G03AC	G03AC_Progestogens
hormofemin	1140857932	0	G03	G03C	G03C_Estrogens	G03CB	G03CB_Synthetic_estrogens
minovlar	1140857990	3	G03	G03A	G03A_Hormonal_contraceptives_for_systemic_use	G03AC	G03AC_Progestogens
meprate	1140863440	8	G03	G03A	G03A_Hormonal_contraceptives_for_systemic_use	G03AC	G03AC_Progestogens
climaval	1140868372	652	G03	G03C	G03C_Estrogens	G03CA	G03CA_Natural_and_semisynthetic_estrogens
premarin	1140868408	2162	G03	G03C	G03C_Estrogens	G03CA	G03CA_Natural_and_semisynthetic_estrogens
ethinyloestradiol	1140868446	9	G03	G03C	G03C_Estrogens	G03CA	G03CA_Natural_and_semisynthetic_estrogens
oestradiol	1140868456	148	G03	G03C	G03C_Estrogens	G03CA	G03CA_Natural_and_semisynthetic_estrogens
progynova	1140868460	217	G03	G03C	G03C_Estrogens	G03CA	G03CA_Natural_and_semisynthetic_estrogens
vagifem	1140868472	1795	G03	G03C	G03C_Estrogens	G03CA	G03CA_Natural_and_semisynthetic_estrogens
tibolone	1140868482	935	G03	G03C	G03C_Estrogens	G03CX	G03CX_Other_estrogens
allyloestrenol	1140868488	0	G03	G03D	G03D_Progestogens	G03DC	G03DC_Estren_derivatives
gestanin	1140868490	0	G03	G03D	G03D_Progestogens	G03DC	G03DC_Estren_derivatives
dydrogesterone	1140868494	29	G03	G03D	G03D_Progestogens	G03DB	G03DB_Pregnadien_derivatives
duphaston	1140868496	34	G03	G03D	G03D_Progestogens	G03DB	G03DB_Pregnadien_derivatives
androcur	1140868524	2	G03	G03H	G03H_Antiandrogens	G03HA	G03HA_Antiandrogens
mesterolone	1140868526	4	G03	G03B	G03B_Androgens	G03BB	G03BB_5
proviron	1140868528	0	G03	G03B	G03B_Androgens	G03BB	G03BB_5
testosterone	1140868532	381	G03	G03B	G03B_Androgens	G03BA	G03BA_3
restandol	1140868536	28	G03	G03B	G03B_Androgens	G03BA	G03BA_3
proluton	1140868554	0	G03	G03D	G03D_Progestogens	G03DA	G03DA_Pregnen
norethisterone	1140868580	300	G03	G03A	G03A_Hormonal_contraceptives_for_systemic_use	G03AC	G03AC_Progestogens
utovlan	1140868586	23	G03	G03A	G03A_Hormonal_contraceptives_for_systemic_use	G03AC	G03AC_Progestogens
progesterone	1140868588	231	G03	G03D	G03D_Progestogens	G03DA	G03DA_Pregnen
cyclogest	1140868590	5	G03	G03D	G03D_Progestogens	G03DA	G03DA_Pregnen
clomid	1140868714	5	G03	G03G	G03G_Gonadotropins_and_other_ovulation_stimulants	G03GB	G03GB_Ovulation_stimulants
serophene	1140868716	1	G03	G03G	G03G_Gonadotropins_and_other_ovulation_stimulants	G03GB	G03GB_Ovulation_stimulants
cyclofenil	1140868722	0	G03	G03G	G03G_Gonadotropins_and_other_ovulation_stimulants	G03GB	G03GB_Ovulation_stimulants
pergonal	1140868730	0	G03	G03G	G03G_Gonadotropins_and_other_ovulation_stimulants	G03GA	G03GA_Gonadotropins
danazol	1140868968	19	G03	G03X	G03X_Other_sex_hormones_and_modulators_of_the_genital_system	G03XA	G03XA_Antigonadotropins_and_similar_agents
gestrinone	1140868978	0	G03	G03X	G03X_Other_sex_hormones_and_modulators_of_the_genital_system	G03XA	G03XA_Antigonadotropins_and_similar_agents
dimetriose	1140868982	0	G03	G03X	G03X_Other_sex_hormones_and_modulators_of_the_genital_system	G03XA	G03XA_Antigonadotropins_and_similar_agents
mifegyne	1140869012	0	G03	G03X	G03X_Other_sex_hormones_and_modulators_of_the_genital_system	G03XB	G03XB_Progesterone_receptor_modulators
ovestin	1140869036	404	G03	G03C	G03C_Estrogens	G03CA	G03CA_Natural_and_semisynthetic_estrogens
mifepristone	1140869112	0	G03	G03X	G03X_Other_sex_hormones_and_modulators_of_the_genital_system	G03XB	G03XB_Progesterone_receptor_modulators
marvelon	1140869162	121	G03	G03A	G03A_Hormonal_contraceptives_for_systemic_use	G03AA	G03AA_Progestogens_and_estrogens
mercilon	1140869164	156	G03	G03A	G03A_Hormonal_contraceptives_for_systemic_use	G03AA	G03AA_Progestogens_and_estrogens
logynon	1140869176	201	G03	G03A	G03A_Hormonal_contraceptives_for_systemic_use	G03AA	G03AA_Progestogens_and_estrogens
microgynon	1140869180	746	G03	G03A	G03A_Hormonal_contraceptives_for_systemic_use	G03AA	G03AA_Progestogens_and_estrogens
ovran	1140869184	1	G03	G03A	G03A_Hormonal_contraceptives_for_systemic_use	G03AA	G03AA_Progestogens_and_estrogens
ovranette	1140869186	93	G03	G03A	G03A_Hormonal_contraceptives_for_systemic_use	G03AA	G03AA_Progestogens_and_estrogens
trinordiol	1140869190	23	G03	G03A	G03A_Hormonal_contraceptives_for_systemic_use	G03AA	G03AA_Progestogens_and_estrogens
binovum	1140869254	18	G03	G03A	G03A_Hormonal_contraceptives_for_systemic_use	G03AC	G03AC_Progestogens
brevinor	1140869256	43	G03	G03A	G03A_Hormonal_contraceptives_for_systemic_use	G03AA	G03AA_Progestogens_and_estrogens
norimin	1140869260	18	G03	G03A	G03A_Hormonal_contraceptives_for_systemic_use	G03AC	G03AC_Progestogens
ovysmen	1140869262	18	G03	G03A	G03A_Hormonal_contraceptives_for_systemic_use	G03AA	G03AA_Progestogens_and_estrogens
synphase	1140869264	3	G03	G03A	G03A_Hormonal_contraceptives_for_systemic_use	G03AC	G03AC_Progestogens
trinovum	1140869266	46	G03	G03A	G03A_Hormonal_contraceptives_for_systemic_use	G03AC	G03AC_Progestogens
neogest	1140869272	1	G03	G03A	G03A_Hormonal_contraceptives_for_systemic_use	G03AA	G03AA_Progestogens_and_estrogens
micronor	1140869276	731	G03	G03A	G03A_Hormonal_contraceptives_for_systemic_use	G03AC	G03AC_Progestogens
loestrin	1140869324	216	G03	G03A	G03A_Hormonal_contraceptives_for_systemic_use	G03AA	G03AA_Progestogens_and_estrogens
triadene	1140869340	6	G03	G03A	G03A_Hormonal_contraceptives_for_systemic_use	G03AA	G03AA_Progestogens_and_estrogens
ethynodiol	1140869360	0	G03	G03D	G03D_Progestogens	G03DC	G03DC_Estren_derivatives
femulen	1140869362	389	G03	G03D	G03D_Progestogens	G03DC	G03DC_Estren_derivatives
levonorgestrel	1140869366	26	G03	G03A	G03A_Hormonal_contraceptives_for_systemic_use	G03AC	G03AC_Progestogens
microval	1140869368	6	G03	G03A	G03A_Hormonal_contraceptives_for_systemic_use	G03AC	G03AC_Progestogens
norgeston	1140869370	154	G03	G03A	G03A_Hormonal_contraceptives_for_systemic_use	G03AA	G03AA_Progestogens_and_estrogens
depostat	1140870084	0	G03	G03D	G03D_Progestogens	G03DA	G03DA_Pregnen
farlutal	1140870144	0	G03	G03A	G03A_Hormonal_contraceptives_for_systemic_use	G03AC	G03AC_Progestogens
megace	1140870232	14	G03	G03A	G03A_Hormonal_contraceptives_for_systemic_use	G03AC	G03AC_Progestogens
cyprostat	1140870260	4	G03	G03H	G03H_Antiandrogens	G03HA	G03HA_Antiandrogens
cyproterone	1140876638	0	G03	G03H	G03H_Antiandrogens	G03HA	G03HA_Antiandrogens
dianette	1140880234	74	G03	G03H	G03H_Antiandrogens	G03HB	G03HB_Antiandrogens_and_estrogens
ovex	1140882494	0	G03	G03C	G03C_Estrogens	G03CA	G03CA_Natural_and_semisynthetic_estrogens
livial	1140882946	693	G03	G03C	G03C_Estrogens	G03CX	G03CX_Other_estrogens
menzol	1140882948	0	G03	G03A	G03A_Hormonal_contraceptives_for_systemic_use	G03AC	G03AC_Progestogens
oestrogen	1140884622	353	G03	G03C	G03C_Estrogens	NaN
cyproterone	1140884634	45	G03	G03H	G03H_Antiandrogens	G03HA	G03HA_Antiandrogens
clomiphene	1140884638	5	G03	G03G	G03G_Gonadotropins_and_other_ovulation_stimulants	G03GB	G03GB_Ovulation_stimulants
megestrol	1140884706	19	G03	G03A	G03A_Hormonal_contraceptives_for_systemic_use	G03AC	G03AC_Progestogens
diethylstilbestrol	1140909848	18	G03	G03C	G03C_Estrogens	G03CB	G03CB_Synthetic_estrogens
chloramiphene	1140910372	17	G03	G03G	G03G_Gonadotropins_and_other_ovulation_stimulants	G03GB	G03GB_Ovulation_stimulants
ethinylnortestosterone	1140910674	2	G03	G03A	G03A_Hormonal_contraceptives_for_systemic_use	G03AC	G03AC_Progestogens
estring	1140911708	34	G03	G03C	G03C_Estrogens	G03CA	G03CA_Natural_and_semisynthetic_estrogens
kliofem	1140917056	424	G03	G03F	G03F_Progestogens_and_estrogens_in_combination	G03FA	G03FA_Progestogens_and_estrogens
oestradiol	1140917448	57	G03	G03C	G03C_Estrogens	G03CA	G03CA_Natural_and_semisynthetic_estrogens
oestrogel	1140917450	123	G03	G03C	G03C_Estrogens	G03CA	G03CA_Natural_and_semisynthetic_estrogens
menorest	1140923088	2	G03	G03C	G03C_Estrogens	G03CA	G03CA_Natural_and_semisynthetic_estrogens
progynova	1140923914	13	G03	G03C	G03C_Estrogens	G03CA	G03CA_Natural_and_semisynthetic_estrogens
estraderm	1140926592	782	G03	G03C	G03C_Estrogens	G03CA	G03CA_Natural_and_semisynthetic_estrogens
andropatch	1140928222	27	G03	G03B	G03B_Androgens	G03BA	G03BA_3
zumenon	1140928878	172	G03	G03C	G03C_Estrogens	G03CA	G03CA_Natural_and_semisynthetic_estrogens
dermestril	1141150342	0	G03	G03C	G03C_Estrogens	G03CA	G03CA_Natural_and_semisynthetic_estrogens
crinone	1141152198	4	G03	G03D	G03D_Progestogens	G03DA	G03DA_Pregnen
cyclogest	1141152356	11	G03	G03D	G03D_Progestogens	G03DA	G03DA_Pregnen
danazol	1141157298	1	G03	G03X	G03X_Other_sex_hormones_and_modulators_of_the_genital_system	G03XA	G03XA_Antigonadotropins_and_similar_agents
mifepristone	1141157302	0	G03	G03X	G03X_Other_sex_hormones_and_modulators_of_the_genital_system	G03XB	G03XB_Progesterone_receptor_modulators
ethinyloestradiol	1141157404	4	G03	G03C	G03C_Estrogens	G03CA	G03CA_Natural_and_semisynthetic_estrogens
norethisterone	1141157406	20	G03	G03A	G03A_Hormonal_contraceptives_for_systemic_use	G03AC	G03AC_Progestogens
levonorgestrel	1141157410	16	G03	G03A	G03A_Hormonal_contraceptives_for_systemic_use	G03AC	G03AC_Progestogens
etonogestrel	1141166196	14	G03	G03A	G03A_Hormonal_contraceptives_for_systemic_use	G03AC	G03AC_Progestogens
implanon	1141166200	177	G03	G03A	G03A_Hormonal_contraceptives_for_systemic_use	G03AC	G03AC_Progestogens
testoderm	1141166354	6	G03	G03B	G03B_Androgens	G03BA	G03BA_3
femodette	1141166368	47	G03	G03A	G03A_Hormonal_contraceptives_for_systemic_use	G03AA	G03AA_Progestogens_and_estrogens
oestrogel	1141167206	173	G03	G03C	G03C_Estrogens	G03CA	G03CA_Natural_and_semisynthetic_estrogens
raloxifene	1141168574	349	G03	G03X	G03X_Other_sex_hormones_and_modulators_of_the_genital_system	G03XC	G03XC_Selective_estrogen_receptor_modulators
evista	1141168578	147	G03	G03X	G03X_Other_sex_hormones_and_modulators_of_the_genital_system	G03XC	G03XC_Selective_estrogen_receptor_modulators
levonelle	1141172722	1	G03	G03A	G03A_Hormonal_contraceptives_for_systemic_use	G03AC	G03AC_Progestogens
aerodiol	1141173798	6	G03	G03C	G03C_Estrogens	G03CA	G03CA_Natural_and_semisynthetic_estrogens
cocyprindiol	1141175766	9	G03	G03H	G03H_Antiandrogens	G03HB	G03HB_Antiandrogens_and_estrogens
menopur	1141177658	4	G03	G03G	G03G_Gonadotropins_and_other_ovulation_stimulants	G03GA	G03GA_Gonadotropins
drospirenone	1141179820	5	G03	G03A	G03A_Hormonal_contraceptives_for_systemic_use	G03AC	G03AC_Progestogens
progynova	1141180580	26	G03	G03C	G03C_Estrogens	G03CA	G03CA_Natural_and_semisynthetic_estrogens
novofem	1141180766	28	G03	G03F	G03F_Progestogens_and_estrogens_in_combination	G03FA	G03FA_Progestogens_and_estrogens
clomifene	1141180944	3	G03	G03G	G03G_Gonadotropins_and_other_ovulation_stimulants	G03GB	G03GB_Ovulation_stimulants
dienestrol	1141180988	0	G03	G03C	G03C_Estrogens	G03CB	G03CB_Synthetic_estrogens
etynodiol	1141181124	3	G03	G03D	G03D_Progestogens	G03DC	G03DC_Estren_derivatives
ethinylestradiol	1141181218	10	G03	G03C	G03C_Estrogens	G03CA	G03CA_Natural_and_semisynthetic_estrogens
ethinylestradiol	1141181220	23	G03	G03C	G03C_Estrogens	G03CA	G03CA_Natural_and_semisynthetic_estrogens
estradiol	1141181700	1131	G03	G03C	G03C_Estrogens	G03CA	G03CA_Natural_and_semisynthetic_estrogens
urofollitropin	1141182558	0	G03	G03G	G03G_Gonadotropins_and_other_ovulation_stimulants	G03GA	G03GA_Gonadotropins
desogestrel	1141182794	8	G03	G03A	G03A_Hormonal_contraceptives_for_systemic_use	G03AC	G03AC_Progestogens
cerazette	1141182800	1307	G03	G03A	G03A_Hormonal_contraceptives_for_systemic_use	G03AC	G03AC_Progestogens
menoring	1141183438	1	G03	G03C	G03C_Estrogens	G03CA	G03CA_Natural_and_semisynthetic_estrogens
cyproterone	1141192344	6	G03	G03H	G03H_Antiandrogens	G03HA	G03HA_Antiandrogens
testogel	1141193272	226	G03	G03B	G03B_Androgens	G03BA	G03BA_3
striant	1141195062	0	G03	G03B	G03B_Androgens	G03BA	G03BA_3
nebido	1141201718	84	G03	G03B	G03B_Androgens	G03BA	G03BA_3
terodiline	1140858004	2	G04	G04B	G04B_Urologicals	G04BD	G04BD_Drugs_for_urinary_frequency_and_incontinence
phenazopyridine	1140858018	0	G04	G04B	G04B_Urologicals	G04BX	G04BX_Other_urologicals
pyridium	1140858020	0	G04	G04B	G04B_Urologicals	G04BX	G04BX_Other_urologicals
emepronium	1140858082	1	G04	G04B	G04B_Urologicals	G04BD	G04BD_Drugs_for_urinary_frequency_and_incontinence
hytrin	1140860610	30	G04	G04C	G04C_Drugs_used_in_benign_prostatic_hypertrophy	G04CA	G04CA_Alpha
xatral	1140864472	183	G04	G04C	G04C_Drugs_used_in_benign_prostatic_hypertrophy	G04CA	G04CA_Alpha
finasteride	1140868550	2560	G04	G04C	G04C_Drugs_used_in_benign_prostatic_hypertrophy	G04CB	G04CB_Testosterone
proscar	1140868608	62	G04	G04C	G04C_Drugs_used_in_benign_prostatic_hypertrophy	G04CB	G04CB_Testosterone
urispas	1140869480	4	G04	G04B	G04B_Urologicals	G04BD	G04BD_Drugs_for_urinary_frequency_and_incontinence
urispas	1140869482	6	G04	G04B	G04B_Urologicals	G04BD	G04BD_Drugs_for_urinary_frequency_and_incontinence
ditropan	1140869492	86	G04	G04B	G04B_Urologicals	G04BD	G04BD_Drugs_for_urinary_frequency_and_incontinence
apomorphine	1140879648	17	G04	G04B	G04B_Urologicals	G04BE	G04BE_Drugs_used_in_erectile_dysfunction
alfuzosin	1140879774	1338	G04	G04C	G04C_Drugs_used_in_benign_prostatic_hypertrophy	G04CA	G04CA_Alpha
terazosin	1140879798	186	G04	G04C	G04C_Drugs_used_in_benign_prostatic_hypertrophy	G04CA	G04CA_Alpha
oxybutynin	1140883568	1303	G04	G04B	G04B_Urologicals	G04BD	G04BD_Drugs_for_urinary_frequency_and_incontinence
flavoxate	1140883914	21	G04	G04B	G04B_Urologicals	G04BD	G04BD_Drugs_for_urinary_frequency_and_incontinence
tamsulosin	1140926934	6224	G04	G04C	G04C_Drugs_used_in_benign_prostatic_hypertrophy	G04CA	G04CA_Alpha
flomax	1140926940	225	G04	G04C	G04C_Drugs_used_in_benign_prostatic_hypertrophy	G04CA	G04CA_Alpha
moxisylyte	1141153296	1	G04	G04B	G04B_Urologicals	G04BE	G04BE_Drugs_used_in_erectile_dysfunction
tolterodine	1141162764	1105	G04	G04B	G04B_Urologicals	G04BD	G04BD_Drugs_for_urinary_frequency_and_incontinence
detrusitol	1141162824	798	G04	G04B	G04B_Urologicals	G04BD	G04BD_Drugs_for_urinary_frequency_and_incontinence
propiverine	1141168714	55	G04	G04B	G04B_Urologicals	G04BD	G04BD_Drugs_for_urinary_frequency_and_incontinence
sildenafil	1141168936	1161	G04	G04B	G04B_Urologicals	G04BE	G04BE_Drugs_used_in_erectile_dysfunction
viagra	1141168944	170	G04	G04B	G04B_Urologicals	G04BE	G04BE_Drugs_used_in_erectile_dysfunction
viagra	1141168946	205	G04	G04B	G04B_Urologicals	G04BE	G04BE_Drugs_used_in_erectile_dysfunction
viagra	1141168948	208	G04	G04B	G04B_Urologicals	G04BE	G04BE_Drugs_used_in_erectile_dysfunction
trospium	1141171496	259	G04	G04B	G04B_Urologicals	G04BD	G04BD_Drugs_for_urinary_frequency_and_incontinence
uprima	1141174712	0	G04	G04B	G04B_Urologicals	G04BE	G04BE_Drugs_used_in_erectile_dysfunction
ditropan	1141177080	15	G04	G04B	G04B_Urologicals	G04BD	G04BD_Drugs_for_urinary_frequency_and_incontinence
propecia	1141179886	27	G04	G04C	G04C_Drugs_used_in_benign_prostatic_hypertrophy	G04CB	G04CB_Testosterone
tadalafil	1141187810	753	G04	G04B	G04B_Urologicals	G04BE	G04BE_Drugs_used_in_erectile_dysfunction
cialis	1141187814	333	G04	G04B	G04B_Urologicals	G04BE	G04BE_Drugs_used_in_erectile_dysfunction
cialis	1141187818	206	G04	G04B	G04B_Urologicals	G04BE	G04BE_Drugs_used_in_erectile_dysfunction
dutasteride	1141192000	461	G04	G04C	G04C_Drugs_used_in_benign_prostatic_hypertrophy	G04CB	G04CB_Testosterone
avodart	1141192004	120	G04	G04C	G04C_Drugs_used_in_benign_prostatic_hypertrophy	G04CB	G04CB_Testosterone
vardenafil	1141192248	139	G04	G04B	G04B_Urologicals	G04BE	G04BE_Drugs_used_in_erectile_dysfunction
levitra	1141192256	10	G04	G04B	G04B_Urologicals	G04BE	G04BE_Drugs_used_in_erectile_dysfunction
levitra	1141192258	40	G04	G04B	G04B_Urologicals	G04BE	G04BE_Drugs_used_in_erectile_dysfunction
levitra	1141192260	42	G04	G04B	G04B_Urologicals	G04BE	G04BE_Drugs_used_in_erectile_dysfunction
lyrinel	1141193290	79	G04	G04B	G04B_Urologicals	G04BD	G04BD_Drugs_for_urinary_frequency_and_incontinence
solifenacin	1141200322	1101	G04	G04B	G04B_Urologicals	G04BD	G04BD_Drugs_for_urinary_frequency_and_incontinence
vesicare	1141200384	574	G04	G04B	G04B_Urologicals	G04BD	G04BD_Drugs_for_urinary_frequency_and_incontinence
somatrem	1140857838	0	H01	H01A	H01A_Anterior_pituitary_lobe_hormones_and_analogues	H01AC	H01AC_Somatropin_and_somatropin_agonists
sermorelin	1140868808	1	H01	H01A	H01A_Anterior_pituitary_lobe_hormones_and_analogues	H01AC	H01AC_Somatropin_and_somatropin_agonists
geref	1140868810	0	H01	H01A	H01A_Anterior_pituitary_lobe_hormones_and_analogues	H01AC	H01AC_Somatropin_and_somatropin_agonists
desmopressin	1140868816	128	H01	H01B	H01B_Posterior_pituitary_lobe_hormones	H01BA	H01BA_Vasopressin_and_analogues
ddavp	1140868824	6	H01	H01B	H01B_Posterior_pituitary_lobe_hormones	H01BA	H01BA_Vasopressin_and_analogues
terlipressin	1140868836	0	H01	H01B	H01B_Posterior_pituitary_lobe_hormones	H01BA	H01BA_Vasopressin_and_analogues
glypressin	1140868838	0	H01	H01B	H01B_Posterior_pituitary_lobe_hormones	H01BA	H01BA_Vasopressin_and_analogues
vasopressin	1140868842	1	H01	H01B	H01B_Posterior_pituitary_lobe_hormones	H01BA	H01BA_Vasopressin_and_analogues
pitressin	1140868844	0	H01	H01B	H01B_Posterior_pituitary_lobe_hormones	H01BA	H01BA_Vasopressin_and_analogues
gonadorelin	1140868882	0	H01	H01C	H01C_Hypothalamic_hormones	H01CA	H01CA_Gonadotropin
synarel	1140868884	1	H01	H01C	H01C_Hypothalamic_hormones	H01CA	H01CA_Gonadotropin
nafarelin	1140868984	1	H01	H01C	H01C_Hypothalamic_hormones	H01CA	H01CA_Gonadotropin
octreotide	1140870200	13	H01	H01C	H01C_Hypothalamic_hormones	H01CB	H01CB_Somatostatin_and_analogues
sandostatin	1140870208	12	H01	H01C	H01C_Hypothalamic_hormones	H01CB	H01CB_Somatostatin_and_analogues
lypressin	1140888780	0	H01	H01B	H01B_Posterior_pituitary_lobe_hormones	H01BA	H01BA_Vasopressin_and_analogues
desmopressin	1141157296	12	H01	H01B	H01B_Posterior_pituitary_lobe_hormones	H01BA	H01BA_Vasopressin_and_analogues
cetrorelix	1141165318	1	H01	H01C	H01C_Hypothalamic_hormones	H01CC	H01CC_Anti
cetrotide	1141165324	1	H01	H01C	H01C_Hypothalamic_hormones	H01CC	H01CC_Anti
lanreotide	1141167430	11	H01	H01C	H01C_Hypothalamic_hormones	H01CB	H01CB_Somatostatin_and_analogues
somatuline	1141167490	7	H01	H01C	H01C_Hypothalamic_hormones	H01CB	H01CB_Somatostatin_and_analogues
ganirelix	1141171536	0	H01	H01C	H01C_Hypothalamic_hormones	H01CC	H01CC_Anti
orgalutran	1141171540	0	H01	H01C	H01C_Hypothalamic_hormones	H01CC	H01CC_Anti
somavert	1141195032	0	H01	H01A	H01A_Anterior_pituitary_lobe_hormones_and_analogues	H01AX	H01AX_Other_anterior_pituitary_lobe_hormones_and_analogues
pegvisomant	1141195128	0	H01	H01A	H01A_Anterior_pituitary_lobe_hormones_and_analogues	H01AX	H01AX_Other_anterior_pituitary_lobe_hormones_and_analogues
trilostane	1140868892	0	H02	H02C	H02C_Antiadrenal_preparations	H02CA	H02CA_Anticorticosteroids
modrenal	1140868894	1	H02	H02C	H02C_Antiadrenal_preparations	H02CA	H02CA_Anticorticosteroids
florinef	1140874784	12	H02	H02A	H02A_Corticosteroids_for_systemic_use	H02AA	H02AA_Mineralocorticoids
fludrocortisone	1140884672	238	H02	H02A	H02A_Corticosteroids_for_systemic_use	H02AA	H02AA_Mineralocorticoids
cortisone	1140884704	60	H02	H02A	H02A_Corticosteroids_for_systemic_use	H02AB	H02AB_Glucocorticoids
deflazacort	1141145782	7	H02	H02A	H02A_Corticosteroids_for_systemic_use	H02AB	H02AB_Glucocorticoids
calcort	1141163032	7	H02	H02A	H02A_Corticosteroids_for_systemic_use	H02AB	H02AB_Glucocorticoids
rimexolone	1141166524	11	H02	H02A	H02A_Corticosteroids_for_systemic_use	H02AB	H02AB_Glucocorticoids
vexol	1141166528	12	H02	H02A	H02A_Corticosteroids_for_systemic_use	H02AB	H02AB_Glucocorticoids
cortisone	1141173346	82	H02	H02A	H02A_Corticosteroids_for_systemic_use	H02AB	H02AB_Glucocorticoids
propylthiouracil	1140874776	23	H03	H03B	H03B_Antithyroid_preparations	H03BA	H03BA_Thiouracils
tertroxin	1140874844	4	H03	H03A	H03A_Thyroid_preparations	H03AA	H03AA_Thyroid_hormones
thyroxine	1140874852	1465	H03	NaN	NaN
carbimazole	1140874866	455	H03	H03B	H03B_Antithyroid_preparations	H03BB	H03BB_Sulphur
neomercazole	1140874868	7	H03	H03B	H03B_Antithyroid_preparations	H03BB	H03BB_Sulphur
liothyronine	1140884512	138	H03	H03A	H03A_Thyroid_preparations	H03AA	H03AA_Thyroid_hormones
thyroxine	1140884516	6581	H03	NaN	NaN
propylthiouracil	1141157288	6	H03	H03B	H03B_Antithyroid_preparations	H03BA	H03BA_Thiouracils
eltroxin	1141178036	127	H03	H03A	H03A_Thyroid_preparations	H03AA	H03AA_Thyroid_hormones
levothyroxine	1141191044	24889	H03	H03A	H03A_Thyroid_preparations	H03AA	H03AA_Thyroid_hormones
teriparatide	1141188794	8	H05	H05A	H05A_Parathyroid_hormones_and_analogues	H05AA	H05AA_Parathyroid_hormones_and_analogues
forsteo	1141188798	13	H05	H05A	H05A_Parathyroid_hormones_and_analogues	H05AA	H05AA_Parathyroid_hormones_and_analogues
cinacalcet	1141201418	12	H05	H05B	H05B_Anti	H05BX	H05BX_Other_anti
mimpara	1141201426	2	H05	H05B	H05B_Anti	H05BX	H05BX_Other_anti
phenethicillin	1140856618	1	J01	J01C	J01C_Beta	J01CE	J01CE_Beta
penbritin	1140856732	0	J01	J01C	J01C_Beta	J01CA	J01CA_Penicillins_with_extended_spectrum
sultamicillin	1140856750	0	J01	J01C	J01C_Beta	J01CR	J01CR_Combinations_of_penicillins
sulbactam	1140856752	1	J01	J01C	J01C_Beta	J01CG	J01CG_Beta
ciclacillin	1140856754	2	J01	J01C	J01C_Beta	NaN
calthor	1140856756	0	J01	J01C	J01C_Beta	NaN
calthor	1140856758	0	J01	J01C	J01C_Beta	NaN
calthor	1140856760	0	J01	J01C	J01C_Beta	NaN
calthor	1140856762	0	J01	J01C	J01C_Beta	NaN
mezlocillin	1140856772	6	J01	J01C	J01C_Beta	J01CA	J01CA_Penicillins_with_extended_spectrum
orbenin	1140856778	0	J01	J01C	J01C_Beta	J01CF	J01CF_Beta
orbenin	1140856780	0	J01	J01C	J01C_Beta	J01CF	J01CF_Beta
amoxidin	1140856804	0	J01	J01C	J01C_Beta	J01CA	J01CA_Penicillins_with_extended_spectrum
amoxidin	1140856806	2	J01	J01C	J01C_Beta	J01CA	J01CA_Penicillins_with_extended_spectrum
amoxil	1140856808	1	J01	J01C	J01C_Beta	J01CA	J01CA_Penicillins_with_extended_spectrum
amfipen	1140856820	0	J01	J01C	J01C_Beta	J01CA	J01CA_Penicillins_with_extended_spectrum
amfipen	1140856822	0	J01	J01C	J01C_Beta	J01CA	J01CA_Penicillins_with_extended_spectrum
cephalothin	1140856862	0	J01	J01D	J01D_Other_beta	J01DB	J01DB_First
keflin	1140856864	0	J01	J01D	J01D_Other_beta	J01DB	J01DB_First
moxalactam	1140856878	0	J01	J01D	J01D_Other_beta	J01DD	J01DD_Third
moxalactam	1140856880	0	J01	J01D	J01D_Other_beta	J01DD	J01DD_Third
moxalactam	1140856882	0	J01	J01D	J01D_Other_beta	J01DD	J01DD_Third
azactam	1140856890	0	J01	J01D	J01D_Other_beta	J01DF	J01DF_Monobactams
pondocillin	1140856904	0	J01	J01C	J01C_Beta	J01CA	J01CA_Penicillins_with_extended_spectrum
pondocillin	1140856908	0	J01	J01C	J01C_Beta	J01CA	J01CA_Penicillins_with_extended_spectrum
mecillinam	1140856940	0	J01	J01C	J01C_Beta	J01CA	J01CA_Penicillins_with_extended_spectrum
selexid	1140856952	4	J01	J01C	J01C_Beta	J01CA	J01CA_Penicillins_with_extended_spectrum
selexid	1140856954	1	J01	J01C	J01C_Beta	J01CA	J01CA_Penicillins_with_extended_spectrum
clomocycline	1140856974	1	J01	J01A	J01A_Tetracyclines	J01AA	J01AA_Tetracyclines
vibramycin	1140857038	0	J01	J01A	J01A_Tetracyclines	J01AA	J01AA_Tetracyclines
tetralysal	1140857044	48	J01	J01A	J01A_Tetracyclines	J01AA	J01AA_Tetracyclines
lincomycin	1140857092	2	J01	J01F	J01F_Macrolides	J01FF	J01FF_Lincosamides
lincocin	1140857094	0	J01	J01F	J01F_Macrolides	J01FF	J01FF_Lincosamides
lincocin	1140857096	0	J01	J01F	J01F_Macrolides	J01FF	J01FF_Lincosamides
sulphadimidine	1140857120	0	J01	J01E	J01E_Sulfonamides_and_trimethoprim	J01EB	J01EB_Short
sulphafurazole	1140857124	0	J01	J01E	J01E_Sulfonamides_and_trimethoprim	J01EB	J01EB_Short
gantrisin	1140857126	0	J01	J01E	J01E_Sulfonamides_and_trimethoprim	J01EB	J01EB_Short
gantrisin	1140857128	0	J01	J01E	J01E_Sulfonamides_and_trimethoprim	J01EB	J01EB_Short
syraprim	1140857148	0	J01	J01E	J01E_Sulfonamides_and_trimethoprim	J01EA	J01EA_Trimethoprim_and_derivatives
syraprim	1140857150	0	J01	J01E	J01E_Sulfonamides_and_trimethoprim	J01EA	J01EA_Trimethoprim_and_derivatives
syraprim	1140857152	0	J01	J01E	J01E_Sulfonamides_and_trimethoprim	J01EA	J01EA_Trimethoprim_and_derivatives
polymyxin	1140857166	0	J01	J01C	J01C_Beta	NaN
bactrim	1140857180	0	J01	J01E	J01E_Sulfonamides_and_trimethoprim	J01EE	J01EE_Combinations_of_sulfonamides_and_trimethoprim
bactrim	1140857182	0	J01	J01E	J01E_Sulfonamides_and_trimethoprim	J01EE	J01EE_Combinations_of_sulfonamides_and_trimethoprim
bactrim	1140857184	0	J01	J01E	J01E_Sulfonamides_and_trimethoprim	J01EE	J01EE_Combinations_of_sulfonamides_and_trimethoprim
laratrim	1140857194	0	J01	J01E	J01E_Sulfonamides_and_trimethoprim	J01EA	J01EA_Trimethoprim_and_derivatives
septrin	1140857196	0	J01	J01E	J01E_Sulfonamides_and_trimethoprim	J01EE	J01EE_Combinations_of_sulfonamides_and_trimethoprim
septrin	1140857198	1	J01	J01E	J01E_Sulfonamides_and_trimethoprim	J01EE	J01EE_Combinations_of_sulfonamides_and_trimethoprim
fasigyn	1140857308	0	J01	J01X	J01X_Other_antibacterials	J01XD	J01XD_Imidazole_derivatives
fasigyn	1140857310	0	J01	J01X	J01X_Other_antibacterials	J01XD	J01XD_Imidazole_derivatives
enoxacin	1140857326	0	J01	J01M	J01M_Quinolone_antibacterials	J01MA	J01MA_Fluoroquinolones
temafloxacin	1140857336	1	J01	J01M	J01M_Quinolone_antibacterials	J01MA	J01MA_Fluoroquinolones
urisal	1140858026	0	J01	J01M	J01M_Quinolone_antibacterials	J01MB	J01MB_Other_quinolones
distaclor	1140864180	0	J01	J01D	J01D_Other_beta	J01DC	J01DC_Second
klaricid	1140864362	0	J01	J01F	J01F_Macrolides	J01FA	J01FA_Macrolides
monuril	1140864530	0	J01	J01X	J01X_Other_antibacterials	J01XX	J01XX_Other_antibacterials
monuril	1140864584	0	J01	J01X	J01X_Other_antibacterials	J01XX	J01XX_Other_antibacterials
ciloxan	1140864712	5	J01	J01M	J01M_Quinolone_antibacterials	J01MA	J01MA_Fluoroquinolones
dalacin	1140869142	12	J01	J01F	J01F_Macrolides	J01FF	J01FF_Lincosamides
benzylpenicillin	1140872584	0	J01	J01C	J01C_Beta	J01CE	J01CE_Beta
phenoxymethylpenicillin	1140872590	123	J01	J01C	J01C_Beta	J01CE	J01CE_Beta
floxapen	1140872596	4	J01	J01C	J01C_Beta	J01CF	J01CF_Beta
floxapen	1140872598	1	J01	J01C	J01C_Beta	J01CF	J01CF_Beta
floxapen	1140872600	0	J01	J01C	J01C_Beta	J01CF	J01CF_Beta
floxapen	1140872602	1	J01	J01C	J01C_Beta	J01CF	J01CF_Beta
floxapen	1140872604	0	J01	J01C	J01C_Beta	J01CF	J01CF_Beta
floxapen	1140872606	0	J01	J01C	J01C_Beta	J01CF	J01CF_Beta
floxapen	1140872608	0	J01	J01C	J01C_Beta	J01CF	J01CF_Beta
temocillin	1140872638	2	J01	J01C	J01C_Beta	J01CA	J01CA_Penicillins_with_extended_spectrum
amoxycillin	1140872646	55	J01	J01C	J01C_Beta	J01CA	J01CA_Penicillins_with_extended_spectrum
cloxacillin	1140872674	0	J01	J01C	J01C_Beta	J01CF	J01CF_Beta
orbenin	1140872676	0	J01	J01C	J01C_Beta	J01CF	J01CF_Beta
orbenin	1140872678	0	J01	J01C	J01C_Beta	J01CF	J01CF_Beta
orbenin	1140872680	0	J01	J01C	J01C_Beta	J01CF	J01CF_Beta
orbenin	1140872682	0	J01	J01C	J01C_Beta	J01CF	J01CF_Beta
flucloxacillin	1140872694	199	J01	J01C	J01C_Beta	J01CF	J01CF_Beta
amoxil	1140872708	10	J01	J01C	J01C_Beta	J01CA	J01CA_Penicillins_with_extended_spectrum
amoxil	1140872710	12	J01	J01C	J01C_Beta	J01CA	J01CA_Penicillins_with_extended_spectrum
amoxil	1140872712	1	J01	J01C	J01C_Beta	J01CA	J01CA_Penicillins_with_extended_spectrum
amoxil	1140872714	0	J01	J01C	J01C_Beta	J01CA	J01CA_Penicillins_with_extended_spectrum
amoxil	1140872718	0	J01	J01C	J01C_Beta	J01CA	J01CA_Penicillins_with_extended_spectrum
amoxil	1140872722	0	J01	J01C	J01C_Beta	J01CA	J01CA_Penicillins_with_extended_spectrum
augmentin	1140872734	21	J01	J01C	J01C_Beta	J01CR	J01CR_Combinations_of_penicillins
ampicillin	1140872748	10	J01	J01C	J01C_Beta	J01CA	J01CA_Penicillins_with_extended_spectrum
amfipen	1140872758	0	J01	J01C	J01C_Beta	J01CA	J01CA_Penicillins_with_extended_spectrum
amfipen	1140872760	0	J01	J01C	J01C_Beta	J01CA	J01CA_Penicillins_with_extended_spectrum
amfipen	1140872762	0	J01	J01C	J01C_Beta	J01CA	J01CA_Penicillins_with_extended_spectrum
amfipen	1140872764	0	J01	J01C	J01C_Beta	J01CA	J01CA_Penicillins_with_extended_spectrum
amoxil	1140872778	0	J01	J01C	J01C_Beta	J01CA	J01CA_Penicillins_with_extended_spectrum
amoxil	1140872782	2	J01	J01C	J01C_Beta	J01CA	J01CA_Penicillins_with_extended_spectrum
amoxil	1140872786	0	J01	J01C	J01C_Beta	J01CA	J01CA_Penicillins_with_extended_spectrum
amoxil	1140872790	0	J01	J01C	J01C_Beta	J01CA	J01CA_Penicillins_with_extended_spectrum
amopen	1140872792	0	J01	J01C	J01C_Beta	J01CA	J01CA_Penicillins_with_extended_spectrum
amoxil	1140872794	1	J01	J01C	J01C_Beta	J01CA	J01CA_Penicillins_with_extended_spectrum
amopen	1140872796	0	J01	J01C	J01C_Beta	J01CA	J01CA_Penicillins_with_extended_spectrum
augmentin	1140872798	25	J01	J01C	J01C_Beta	J01CR	J01CR_Combinations_of_penicillins
amopen	1140872800	0	J01	J01C	J01C_Beta	J01CA	J01CA_Penicillins_with_extended_spectrum
augmentin	1140872802	2	J01	J01C	J01C_Beta	J01CR	J01CR_Combinations_of_penicillins
amopen	1140872804	0	J01	J01C	J01C_Beta	J01CA	J01CA_Penicillins_with_extended_spectrum
flemoxin	1140872806	0	J01	J01C	J01C_Beta	J01CA	J01CA_Penicillins_with_extended_spectrum
augmentin	1140872808	4	J01	J01C	J01C_Beta	J01CR	J01CR_Combinations_of_penicillins
flemoxin	1140872810	1	J01	J01C	J01C_Beta	J01CA	J01CA_Penicillins_with_extended_spectrum
augmentin	1140872812	0	J01	J01C	J01C_Beta	J01CR	J01CR_Combinations_of_penicillins
amoxil	1140872814	0	J01	J01C	J01C_Beta	J01CA	J01CA_Penicillins_with_extended_spectrum
augmentin	1140872816	2	J01	J01C	J01C_Beta	J01CR	J01CR_Combinations_of_penicillins
amoxil	1140872818	0	J01	J01C	J01C_Beta	J01CA	J01CA_Penicillins_with_extended_spectrum
amoxil	1140872822	0	J01	J01C	J01C_Beta	J01CA	J01CA_Penicillins_with_extended_spectrum
augmentin	1140872826	1	J01	J01C	J01C_Beta	J01CR	J01CR_Combinations_of_penicillins
penbritin	1140872838	0	J01	J01C	J01C_Beta	J01CA	J01CA_Penicillins_with_extended_spectrum
penbritin	1140872840	1	J01	J01C	J01C_Beta	J01CA	J01CA_Penicillins_with_extended_spectrum
penbritin	1140872844	0	J01	J01C	J01C_Beta	J01CA	J01CA_Penicillins_with_extended_spectrum
penbritin	1140872846	0	J01	J01C	J01C_Beta	J01CA	J01CA_Penicillins_with_extended_spectrum
penbritin	1140872848	0	J01	J01C	J01C_Beta	J01CA	J01CA_Penicillins_with_extended_spectrum
penbritin	1140872850	0	J01	J01C	J01C_Beta	J01CA	J01CA_Penicillins_with_extended_spectrum
piperacillin	1140872852	0	J01	J01C	J01C_Beta	J01CA	J01CA_Penicillins_with_extended_spectrum
tazocin	1140872862	0	J01	J01C	J01C_Beta	J01CR	J01CR_Combinations_of_penicillins
tazocin	1140872864	0	J01	J01C	J01C_Beta	J01CR	J01CR_Combinations_of_penicillins
tazocin	1140872866	0	J01	J01C	J01C_Beta	J01CR	J01CR_Combinations_of_penicillins
pivampicillin	1140872882	1	J01	J01C	J01C_Beta	J01CA	J01CA_Penicillins_with_extended_spectrum
pondocillin	1140872884	0	J01	J01C	J01C_Beta	J01CA	J01CA_Penicillins_with_extended_spectrum
penbritin	1140872904	0	J01	J01C	J01C_Beta	J01CA	J01CA_Penicillins_with_extended_spectrum
magnapen	1140872918	2	J01	J01C	J01C_Beta	J01CR	J01CR_Combinations_of_penicillins
magnapen	1140872920	0	J01	J01C	J01C_Beta	J01CR	J01CR_Combinations_of_penicillins
magnapen	1140872922	0	J01	J01C	J01C_Beta	J01CR	J01CR_Combinations_of_penicillins
magnapen	1140872924	0	J01	J01C	J01C_Beta	J01CR	J01CR_Combinations_of_penicillins
carbenicillin	1140872982	0	J01	J01C	J01C_Beta	J01CA	J01CA_Penicillins_with_extended_spectrum
pyopen	1140872984	0	J01	J01C	J01C_Beta	J01CA	J01CA_Penicillins_with_extended_spectrum
pyopen	1140872986	0	J01	J01C	J01C_Beta	J01CA	J01CA_Penicillins_with_extended_spectrum
ticarcillin	1140872998	1	J01	J01C	J01C_Beta	J01CA	J01CA_Penicillins_with_extended_spectrum
cefaclor	1140873020	5	J01	J01D	J01D_Other_beta	J01DC	J01DC_Second
distaclor	1140873022	0	J01	J01D	J01D_Other_beta	J01DC	J01DC_Second
distaclor	1140873024	0	J01	J01D	J01D_Other_beta	J01DC	J01DC_Second
distaclor	1140873026	0	J01	J01D	J01D_Other_beta	J01DC	J01DC_Second
azlocillin	1140873066	0	J01	J01C	J01C_Beta	J01CA	J01CA_Penicillins_with_extended_spectrum
securopen	1140873068	0	J01	J01C	J01C_Beta	J01CA	J01CA_Penicillins_with_extended_spectrum
securopen	1140873070	0	J01	J01C	J01C_Beta	J01CA	J01CA_Penicillins_with_extended_spectrum
securopen	1140873072	0	J01	J01C	J01C_Beta	J01CA	J01CA_Penicillins_with_extended_spectrum
securopen	1140873074	0	J01	J01C	J01C_Beta	J01CA	J01CA_Penicillins_with_extended_spectrum
distaclor	1140873090	0	J01	J01D	J01D_Other_beta	J01DC	J01DC_Second
distaclor	1140873094	2	J01	J01D	J01D_Other_beta	J01DC	J01DC_Second
cefadroxil	1140873098	10	J01	J01D	J01D_Other_beta	J01DB	J01DB_First
baxan	1140873100	0	J01	J01D	J01D_Other_beta	J01DB	J01DB_First
baxan	1140873102	0	J01	J01D	J01D_Other_beta	J01DB	J01DB_First
baxan	1140873104	0	J01	J01D	J01D_Other_beta	J01DB	J01DB_First
baxan	1140873106	0	J01	J01D	J01D_Other_beta	J01DB	J01DB_First
ceftizoxime	1140873124	0	J01	J01D	J01D_Other_beta	J01DD	J01DD_Third
cefizox	1140873126	0	J01	J01D	J01D_Other_beta	J01DD	J01DD_Third
cefizox	1140873128	0	J01	J01D	J01D_Other_beta	J01DD	J01DD_Third
cefizox	1140873130	0	J01	J01D	J01D_Other_beta	J01DD	J01DD_Third
cefuroxime	1140873138	9	J01	J01D	J01D_Other_beta	J01DC	J01DC_Second
zinacef	1140873140	0	J01	J01D	J01D_Other_beta	J01DC	J01DC_Second
zinacef	1140873142	0	J01	J01D	J01D_Other_beta	J01DC	J01DC_Second
zinacef	1140873144	0	J01	J01D	J01D_Other_beta	J01DC	J01DC_Second
zinnat	1140873146	0	J01	J01C	J01C_Beta	NaN
zinnat	1140873148	0	J01	J01C	J01C_Beta	NaN
zinacef	1140873154	0	J01	J01D	J01D_Other_beta	J01DC	J01DC_Second
zinnat	1140873156	0	J01	J01C	J01C_Beta	NaN
cefotaxime	1140873168	0	J01	J01D	J01D_Other_beta	J01DD	J01DD_Third
claforan	1140873170	1	J01	J01D	J01D_Other_beta	J01DD	J01DD_Third
claforan	1140873172	1	J01	J01D	J01D_Other_beta	J01DD	J01DD_Third
claforan	1140873174	0	J01	J01D	J01D_Other_beta	J01DD	J01DD_Third
cefoxitin	1140873182	0	J01	J01D	J01D_Other_beta	J01DC	J01DC_Second
mefoxin	1140873184	0	J01	J01D	J01D_Other_beta	J01DC	J01DC_Second
mefoxin	1140873186	0	J01	J01D	J01D_Other_beta	J01DC	J01DC_Second
ceftazidime	1140873202	0	J01	J01D	J01D_Other_beta	J01DD	J01DD_Third
zinnat	1140873216	0	J01	J01C	J01C_Beta	NaN
zinacef	1140873220	0	J01	J01D	J01D_Other_beta	J01DC	J01DC_Second
cephamandole	1140873242	0	J01	J01D	J01D_Other_beta	J01DC	J01DC_Second
cephazolin	1140873248	0	J01	J01D	J01D_Other_beta	J01DB	J01DB_First
kefzol	1140873250	0	J01	J01D	J01D_Other_beta	J01DB	J01DB_First
kefzol	1140873252	0	J01	J01D	J01D_Other_beta	J01DB	J01DB_First
cephradine	1140873258	11	J01	J01D	J01D_Other_beta	J01DB	J01DB_First
velosef	1140873260	3	J01	J01D	J01D_Other_beta	J01DC	J01DC_Second
velosef	1140873262	1	J01	J01D	J01D_Other_beta	J01DC	J01DC_Second
velosef	1140873264	0	J01	J01D	J01D_Other_beta	J01DC	J01DC_Second
velosef	1140873266	0	J01	J01D	J01D_Other_beta	J01DC	J01DC_Second
velosef	1140873268	0	J01	J01D	J01D_Other_beta	J01DC	J01DC_Second
aztreonam	1140873280	0	J01	J01D	J01D_Other_beta	J01DF	J01DF_Monobactams
azactam	1140873282	0	J01	J01D	J01D_Other_beta	J01DF	J01DF_Monobactams
azactam	1140873284	0	J01	J01D	J01D_Other_beta	J01DF	J01DF_Monobactams
azactam	1140873286	0	J01	J01D	J01D_Other_beta	J01DF	J01DF_Monobactams
cephalexin	1140873288	80	J01	J01D	J01D_Other_beta	J01DB	J01DB_First
ceporex	1140873304	1	J01	J01D	J01D_Other_beta	J01DB	J01DB_First
ceporex	1140873306	0	J01	J01D	J01D_Other_beta	J01DB	J01DB_First
ceporex	1140873308	0	J01	J01D	J01D_Other_beta	J01DB	J01DB_First
ceporex	1140873310	0	J01	J01D	J01D_Other_beta	J01DB	J01DB_First
ceporex	1140873312	0	J01	J01D	J01D_Other_beta	J01DB	J01DB_First
ceporex	1140873314	0	J01	J01D	J01D_Other_beta	J01DB	J01DB_First
ceporex	1140873316	0	J01	J01D	J01D_Other_beta	J01DB	J01DB_First
ceporex	1140873318	0	J01	J01D	J01D_Other_beta	J01DB	J01DB_First
ceporex	1140873320	0	J01	J01D	J01D_Other_beta	J01DB	J01DB_First
ceporex	1140873322	0	J01	J01D	J01D_Other_beta	J01DB	J01DB_First
keflex	1140873324	4	J01	J01D	J01D_Other_beta	J01DB	J01DB_First
keflex	1140873326	9	J01	J01D	J01D_Other_beta	J01DB	J01DB_First
keflex	1140873328	6	J01	J01D	J01D_Other_beta	J01DB	J01DB_First
keflex	1140873330	2	J01	J01D	J01D_Other_beta	J01DB	J01DB_First
keflex	1140873332	0	J01	J01D	J01D_Other_beta	J01DB	J01DB_First
keflex	1140873334	1	J01	J01D	J01D_Other_beta	J01DB	J01DB_First
ceporex	1140873336	0	J01	J01D	J01D_Other_beta	J01DB	J01DB_First
imipenem	1140873350	1	J01	J01D	J01D_Other_beta	J01DH	J01DH_Carbapenems
primaxin	1140873356	0	J01	J01D	J01D_Other_beta	J01DH	J01DH_Carbapenems
primaxin	1140873358	0	J01	J01D	J01D_Other_beta	J01DH	J01DH_Carbapenems
primaxin	1140873360	0	J01	J01D	J01D_Other_beta	J01DH	J01DH_Carbapenems
doxycycline	1140873394	539	J01	J01A	J01A_Tetracyclines	J01AA	J01AA_Tetracyclines
vibramycin	1140873400	2	J01	J01A	J01A_Tetracyclines	J01AA	J01AA_Tetracyclines
vibramycin	1140873402	2	J01	J01A	J01A_Tetracyclines	J01AA	J01AA_Tetracyclines
cefixime	1140873416	4	J01	J01D	J01D_Other_beta	J01DD	J01DD_Third
suprax	1140873422	0	J01	J01D	J01D_Other_beta	J01DD	J01DD_Third
cefodizime	1140873424	0	J01	J01D	J01D_Other_beta	J01DD	J01DD_Third
cefpodoxime	1140873430	0	J01	J01D	J01D_Other_beta	J01DD	J01DD_Third
ceftriaxone	1140873434	0	J01	J01D	J01D_Other_beta	J01DD	J01DD_Third
rocephin	1140873436	0	J01	J01D	J01D_Other_beta	J01DD	J01DD_Third
rocephin	1140873438	1	J01	J01D	J01D_Other_beta	J01DD	J01DD_Third
rocephin	1140873440	0	J01	J01D	J01D_Other_beta	J01DD	J01DD_Third
lymecycline	1140873474	313	J01	J01A	J01A_Tetracyclines	J01AA	J01AA_Tetracyclines
tetralysal	1140873476	201	J01	J01A	J01A_Tetracyclines	J01AA	J01AA_Tetracyclines
minocycline	1140873480	212	J01	J01A	J01A_Tetracyclines	J01AA	J01AA_Tetracyclines
minocin	1140873482	18	J01	J01A	J01A_Tetracyclines	J01AA	J01AA_Tetracyclines
minocin	1140873484	8	J01	J01A	J01A_Tetracyclines	J01AA	J01AA_Tetracyclines
minocin	1140873488	7	J01	J01A	J01A_Tetracyclines	J01AA	J01AA_Tetracyclines
netilmicin	1140873514	0	J01	J01G	J01G_Aminoglycoside_antibacterials	J01GB	J01GB_Other_aminoglycosides
tobramycin	1140873536	3	J01	J01G	J01G_Aminoglycoside_antibacterials	J01GB	J01GB_Other_aminoglycosides
nebcin	1140873538	0	J01	J01G	J01G_Aminoglycoside_antibacterials	J01GB	J01GB_Other_aminoglycosides
nebcin	1140873540	0	J01	J01G	J01G_Aminoglycoside_antibacterials	J01GB	J01GB_Other_aminoglycosides
nebcin	1140873542	0	J01	J01G	J01G_Aminoglycoside_antibacterials	J01GB	J01GB_Other_aminoglycosides
clarithromycin	1140873634	117	J01	J01F	J01F_Macrolides	J01FA	J01FA_Macrolides
klaricid	1140873640	1	J01	J01F	J01F_Macrolides	J01FA	J01FA_Macrolides
azithromycin	1140873642	196	J01	J01F	J01F_Macrolides	J01FA	J01FA_Macrolides
zithromax	1140873648	8	J01	J01F	J01F_Macrolides	J01FA	J01FA_Macrolides
clindamycin	1140873650	44	J01	J01F	J01F_Macrolides	J01FF	J01FF_Lincosamides
dalacin	1140873652	1	J01	J01F	J01F_Macrolides	J01FF	J01FF_Lincosamides
dalacin	1140873654	2	J01	J01F	J01F_Macrolides	J01FF	J01FF_Lincosamides
dalacin	1140873656	0	J01	J01F	J01F_Macrolides	J01FF	J01FF_Lincosamides
dalacin	1140873658	0	J01	J01F	J01F_Macrolides	J01FF	J01FF_Lincosamides
dalacin	1140873660	0	J01	J01F	J01F_Macrolides	J01FF	J01FF_Lincosamides
eradacin	1140873732	0	J01	J01M	J01M_Quinolone_antibacterials	J01MB	J01MB_Other_quinolones
teicoplanin	1140873768	5	J01	J01X	J01X_Other_antibacterials	J01XA	J01XA_Glycopeptide_antibacterials
targocid	1140873774	0	J01	J01X	J01X_Other_antibacterials	J01XA	J01XA_Glycopeptide_antibacterials
targocid	1140873776	0	J01	J01X	J01X_Other_antibacterials	J01XA	J01XA_Glycopeptide_antibacterials
cotrimoxazole	1140873780	107	J01	J01E	J01E_Sulfonamides_and_trimethoprim	J01EE	J01EE_Combinations_of_sulfonamides_and_trimethoprim
bactrim	1140873798	1	J01	J01E	J01E_Sulfonamides_and_trimethoprim	J01EE	J01EE_Combinations_of_sulfonamides_and_trimethoprim
polymyxin	1140873842	0	J01	J01C	J01C_Beta	NaN
spectinomycin	1140873844	0	J01	J01X	J01X_Other_antibacterials	J01XX	J01XX_Other_antibacterials
trobicin	1140873846	0	J01	J01X	J01X_Other_antibacterials	J01XX	J01XX_Other_antibacterials
bactrim	1140873856	0	J01	J01E	J01E_Sulfonamides_and_trimethoprim	J01EE	J01EE_Combinations_of_sulfonamides_and_trimethoprim
bactrim	1140873858	0	J01	J01E	J01E_Sulfonamides_and_trimethoprim	J01EE	J01EE_Combinations_of_sulfonamides_and_trimethoprim
bactrim	1140873860	0	J01	J01E	J01E_Sulfonamides_and_trimethoprim	J01EE	J01EE_Combinations_of_sulfonamides_and_trimethoprim
bactrim	1140873862	0	J01	J01E	J01E_Sulfonamides_and_trimethoprim	J01EE	J01EE_Combinations_of_sulfonamides_and_trimethoprim
chemotrim	1140873864	1	J01	J01E	J01E_Sulfonamides_and_trimethoprim	J01EA	J01EA_Trimethoprim_and_derivatives
fectrim	1140873866	0	J01	J01E	J01E_Sulfonamides_and_trimethoprim	J01EA	J01EA_Trimethoprim_and_derivatives
fectrim	1140873868	0	J01	J01E	J01E_Sulfonamides_and_trimethoprim	J01EA	J01EA_Trimethoprim_and_derivatives
fectrim	1140873870	0	J01	J01E	J01E_Sulfonamides_and_trimethoprim	J01EA	J01EA_Trimethoprim_and_derivatives
laratrim	1140873872	0	J01	J01E	J01E_Sulfonamides_and_trimethoprim	J01EA	J01EA_Trimethoprim_and_derivatives
laratrim	1140873874	0	J01	J01E	J01E_Sulfonamides_and_trimethoprim	J01EA	J01EA_Trimethoprim_and_derivatives
monotrim	1140873876	0	J01	J01E	J01E_Sulfonamides_and_trimethoprim	J01EA	J01EA_Trimethoprim_and_derivatives
monotrim	1140873878	0	J01	J01E	J01E_Sulfonamides_and_trimethoprim	J01EA	J01EA_Trimethoprim_and_derivatives
monotrim	1140873880	0	J01	J01E	J01E_Sulfonamides_and_trimethoprim	J01EA	J01EA_Trimethoprim_and_derivatives
monotrim	1140873882	0	J01	J01E	J01E_Sulfonamides_and_trimethoprim	J01EA	J01EA_Trimethoprim_and_derivatives
tiempe	1140873884	0	J01	J01E	J01E_Sulfonamides_and_trimethoprim	J01EA	J01EA_Trimethoprim_and_derivatives
tiempe	1140873886	0	J01	J01E	J01E_Sulfonamides_and_trimethoprim	J01EA	J01EA_Trimethoprim_and_derivatives
trimogal	1140873888	0	J01	J01E	J01E_Sulfonamides_and_trimethoprim	J01EA	J01EA_Trimethoprim_and_derivatives
trimogal	1140873890	0	J01	J01E	J01E_Sulfonamides_and_trimethoprim	J01EA	J01EA_Trimethoprim_and_derivatives
trimopan	1140873892	0	J01	J01E	J01E_Sulfonamides_and_trimethoprim	J01EA	J01EA_Trimethoprim_and_derivatives
trimopan	1140873894	0	J01	J01E	J01E_Sulfonamides_and_trimethoprim	J01EA	J01EA_Trimethoprim_and_derivatives
trimopan	1140873896	0	J01	J01E	J01E_Sulfonamides_and_trimethoprim	J01EA	J01EA_Trimethoprim_and_derivatives
laratrim	1140873928	0	J01	J01E	J01E_Sulfonamides_and_trimethoprim	J01EA	J01EA_Trimethoprim_and_derivatives
septrin	1140873930	26	J01	J01E	J01E_Sulfonamides_and_trimethoprim	J01EE	J01EE_Combinations_of_sulfonamides_and_trimethoprim
septrin	1140873932	4	J01	J01E	J01E_Sulfonamides_and_trimethoprim	J01EE	J01EE_Combinations_of_sulfonamides_and_trimethoprim
septrin	1140873934	9	J01	J01E	J01E_Sulfonamides_and_trimethoprim	J01EE	J01EE_Combinations_of_sulfonamides_and_trimethoprim
septrin	1140873936	1	J01	J01E	J01E_Sulfonamides_and_trimethoprim	J01EE	J01EE_Combinations_of_sulfonamides_and_trimethoprim
septrin	1140873938	0	J01	J01E	J01E_Sulfonamides_and_trimethoprim	J01EE	J01EE_Combinations_of_sulfonamides_and_trimethoprim
septrin	1140873940	0	J01	J01E	J01E_Sulfonamides_and_trimethoprim	J01EE	J01EE_Combinations_of_sulfonamides_and_trimethoprim
sulfametopyrazine	1140873950	0	J01	J01E	J01E_Sulfonamides_and_trimethoprim	J01ED	J01ED_Long
kelfizine	1140873952	0	J01	J01E	J01E_Sulfonamides_and_trimethoprim	J01ED	J01ED_Long
sulphadiazine	1140873956	6	J01	J01E	J01E_Sulfonamides_and_trimethoprim	J01EC	J01EC_Intermediate
sulphadimidine	1140873962	1	J01	J01E	J01E_Sulfonamides_and_trimethoprim	J01EB	J01EB_Short
trimethoprim	1140873966	555	J01	J01E	J01E_Sulfonamides_and_trimethoprim	J01EA	J01EA_Trimethoprim_and_derivatives
tinidazole	1140874118	2	J01	J01X	J01X_Other_antibacterials	J01XD	J01XD_Imidazole_derivatives
fasigyn	1140874120	1	J01	J01X	J01X_Other_antibacterials	J01XD	J01XD_Imidazole_derivatives
nitrofurantoin	1140874126	345	J01	J01X	J01X_Other_antibacterials	J01XE	J01XE_Nitrofuran_derivatives
ciprofloxacin	1140874138	195	J01	J01M	J01M_Quinolone_antibacterials	J01MA	J01MA_Fluoroquinolones
ciproxin	1140874140	6	J01	J01M	J01M_Quinolone_antibacterials	J01MA	J01MA_Fluoroquinolones
ciproxin	1140874142	0	J01	J01M	J01M_Quinolone_antibacterials	J01MA	J01MA_Fluoroquinolones
ciproxin	1140874144	0	J01	J01M	J01M_Quinolone_antibacterials	J01MA	J01MA_Fluoroquinolones
ciproxin	1140874146	3	J01	J01M	J01M_Quinolone_antibacterials	J01MA	J01MA_Fluoroquinolones
ciproxin	1140874148	0	J01	J01M	J01M_Quinolone_antibacterials	J01MA	J01MA_Fluoroquinolones
ofloxacin	1140874160	18	J01	J01M	J01M_Quinolone_antibacterials	J01MA	J01MA_Fluoroquinolones
tarivid	1140874164	0	J01	J01M	J01M_Quinolone_antibacterials	J01MA	J01MA_Fluoroquinolones
tarivid	1140874166	0	J01	J01M	J01M_Quinolone_antibacterials	J01MA	J01MA_Fluoroquinolones
tarivid	1140874170	0	J01	J01M	J01M_Quinolone_antibacterials	J01MA	J01MA_Fluoroquinolones
tarivid	1140874174	0	J01	J01M	J01M_Quinolone_antibacterials	J01MA	J01MA_Fluoroquinolones
norfloxacin	1140874178	18	J01	J01M	J01M_Quinolone_antibacterials	J01MA	J01MA_Fluoroquinolones
furadantin	1140874184	1	J01	J01X	J01X_Other_antibacterials	J01XE	J01XE_Nitrofuran_derivatives
furadantin	1140874186	0	J01	J01X	J01X_Other_antibacterials	J01XE	J01XE_Nitrofuran_derivatives
furadantin	1140874188	0	J01	J01X	J01X_Other_antibacterials	J01XE	J01XE_Nitrofuran_derivatives
macrodantin	1140874190	32	J01	J01X	J01X_Other_antibacterials	J01XE	J01XE_Nitrofuran_derivatives
macrodantin	1140874192	22	J01	J01X	J01X_Other_antibacterials	J01XE	J01XE_Nitrofuran_derivatives
urantoin	1140874194	0	J01	J01X	J01X_Other_antibacterials	J01XE	J01XE_Nitrofuran_derivatives
urantoin	1140874196	0	J01	J01X	J01X_Other_antibacterials	J01XE	J01XE_Nitrofuran_derivatives
macrobid	1140874198	2	J01	J01X	J01X_Other_antibacterials	J01XE	J01XE_Nitrofuran_derivatives
cinoxacin	1140874208	0	J01	J01M	J01M_Quinolone_antibacterials	J01MB	J01MB_Other_quinolones
cinobac	1140874210	0	J01	J01M	J01M_Quinolone_antibacterials	J01MB	J01MB_Other_quinolones
hexamine	1140874214	2	J01	J01X	J01X_Other_antibacterials	J01XX	J01XX_Other_antibacterials
hiprex	1140874216	21	J01	J01X	J01X_Other_antibacterials	J01XX	J01XX_Other_antibacterials
polyfax	1140875658	3	J01	J01C	J01C_Beta	NaN
polymyxin	1140875664	0	J01	J01C	J01C_Beta	NaN
polymyxin	1140875666	0	J01	J01C	J01C_Beta	NaN
noroxin	1140875740	0	J01	J01M	J01M_Quinolone_antibacterials	J01MA	J01MA_Fluoroquinolones
exocin	1140875746	4	J01	J01M	J01M_Quinolone_antibacterials	J01MA	J01MA_Fluoroquinolones
dalacin	1140880200	26	J01	J01F	J01F_Macrolides	J01FF	J01FF_Lincosamides
dalacin	1140880202	10	J01	J01F	J01F_Macrolides	J01FF	J01FF_Lincosamides
polymyxin	1140880360	0	J01	J01C	J01C_Beta	NaN
securopen	1140882326	0	J01	J01C	J01C_Beta	J01CA	J01CA_Penicillins_with_extended_spectrum
suprax	1140882330	0	J01	J01D	J01D_Other_beta	J01DD	J01DD_Third
orelox	1140882332	0	J01	J01D	J01D_Other_beta	J01DD	J01DD_Third
zithromax	1140882364	0	J01	J01F	J01F_Macrolides	J01FA	J01FA_Macrolides
klaricid	1140882366	8	J01	J01F	J01F_Macrolides	J01FA	J01FA_Macrolides
coamoxiclav	1140882374	109	J01	J01C	J01C_Beta	J01CR	J01CR_Combinations_of_penicillins
bicillin	1140882416	0	J01	J01C	J01C_Beta	J01CE	J01CE_Beta
pondocillin	1140882426	0	J01	J01C	J01C_Beta	J01CA	J01CA_Penicillins_with_extended_spectrum
utinor	1140882460	1	J01	J01M	J01M_Quinolone_antibacterials	J01MA	J01MA_Fluoroquinolones
penicillin	1140882498	336	J01	J01C	J01C_Beta	NaN
polymyxins	1140882560	0	J01	J01C	J01C_Beta	NaN
latamoxef	1140884022	0	J01	J01D	J01D_Other_beta	J01DD	J01DD_Third
fosfomycin	1140884076	3	J01	J01X	J01X_Other_antibacterials	J01XX	J01XX_Other_antibacterials
cefsulodin	1140884098	0	J01	J01D	J01D_Other_beta	J01DD	J01DD_Third
cephamycin	1140884102	0	J01	J01C	J01C_Beta	NaN
bacampicillin	1140884114	0	J01	J01C	J01C_Beta	J01CA	J01CA_Penicillins_with_extended_spectrum
talampicillin	1140884168	0	J01	J01C	J01C_Beta	J01CA	J01CA_Penicillins_with_extended_spectrum
methicillin	1140884176	0	J01	J01C	J01C_Beta	J01CF	J01CF_Beta
pivmecillinam	1140884178	1	J01	J01C	J01C_Beta	J01CA	J01CA_Penicillins_with_extended_spectrum
penicillin	1140888758	261	J01	J01C	J01C_Beta	NaN
ceftibuten	1140909504	0	J01	J01D	J01D_Other_beta	J01DD	J01DD_Third
cedax	1140909682	0	J01	J01D	J01D_Other_beta	J01DD	J01DD_Third
cedax	1140909688	0	J01	J01D	J01D_Other_beta	J01DD	J01DD_Third
cedax	1140909690	0	J01	J01D	J01D_Other_beta	J01DD	J01DD_Third
klaricid	1140909698	0	J01	J01F	J01F_Macrolides	J01FA	J01FA_Macrolides
penicillin	1140909716	0	J01	J01C	J01C_Beta	NaN
cefamandole	1140909718	0	J01	J01D	J01D_Other_beta	J01DC	J01DC_Second
rosoxacin	1140909746	4	J01	J01M	J01M_Quinolone_antibacterials	J01MB	J01MB_Other_quinolones
methenamine	1140909748	21	J01	J01X	J01X_Other_antibacterials	J01XX	J01XX_Other_antibacterials
biomycin	1140910360	0	J01	J01A	J01A_Tetracyclines	J01XQ	J01XQ_Pleuromutilins
nebramycin	1140910816	0	J01	J01G	J01G_Aminoglycoside_antibacterials	J01GB	J01GB_Other_aminoglycosides
ciproxin	1140910894	0	J01	J01M	J01M_Quinolone_antibacterials	J01MA	J01MA_Fluoroquinolones
polyfax	1140912210	4	J01	J01C	J01C_Beta	NaN
polymyxin	1140912778	1	J01	J01C	J01C_Beta	NaN
polymyxin	1140912994	0	J01	J01C	J01C_Beta	NaN
polymyxin	1140912998	0	J01	J01C	J01C_Beta	NaN
primaxin	1140917210	0	J01	J01D	J01D_Other_beta	J01DH	J01DH_Carbapenems
meropenem	1140917228	0	J01	J01D	J01D_Other_beta	J01DH	J01DH_Carbapenems
meronem	1140917236	0	J01	J01D	J01D_Other_beta	J01DH	J01DH_Carbapenems
meronem	1140917238	0	J01	J01D	J01D_Other_beta	J01DH	J01DH_Carbapenems
meronem	1140917240	0	J01	J01D	J01D_Other_beta	J01DH	J01DH_Carbapenems
orelox	1140917474	0	J01	J01D	J01D_Other_beta	J01DD	J01DD_Third
cefpirome	1140921786	0	J01	J01D	J01D_Other_beta	J01DE	J01DE_Fourth
spiramycin	1140922030	1	J01	J01F	J01F_Macrolides	J01FA	J01FA_Macrolides
rovamycine	1140922048	1	J01	J01F	J01F_Macrolides	J01FA	J01FA_Macrolides
rovamycine	1140922052	0	J01	J01F	J01F_Macrolides	J01FA	J01FA_Macrolides
augmentin	1140923614	0	J01	J01C	J01C_Beta	J01CR	J01CR_Combinations_of_penicillins
meronem	1140923750	0	J01	J01D	J01D_Other_beta	J01DH	J01DH_Carbapenems
meronem	1140923752	1	J01	J01D	J01D_Other_beta	J01DH	J01DH_Carbapenems
klaricid	1141146120	2	J01	J01F	J01F_Macrolides	J01FA	J01FA_Macrolides
ciproxin	1141151346	6	J01	J01M	J01M_Quinolone_antibacterials	J01MA	J01MA_Fluoroquinolones
vibramycin	1141152966	1	J01	J01A	J01A_Tetracyclines	J01AA	J01AA_Tetracyclines
klaricid	1141153228	0	J01	J01F	J01F_Macrolides	J01FA	J01FA_Macrolides
polymyxin	1141153292	0	J01	J01C	J01C_Beta	NaN
grepafloxacin	1141157224	0	J01	J01M	J01M_Quinolone_antibacterials	J01MA	J01MA_Fluoroquinolones
raxar	1141157230	0	J01	J01M	J01M_Quinolone_antibacterials	J01MA	J01MA_Fluoroquinolones
raxar	1141157232	0	J01	J01M	J01M_Quinolone_antibacterials	J01MA	J01MA_Fluoroquinolones
flucloxacillin	1141157340	11	J01	J01C	J01C_Beta	J01CF	J01CF_Beta
temocillin	1141157342	1	J01	J01C	J01C_Beta	J01CA	J01CA_Penicillins_with_extended_spectrum
amoxycillin	1141157344	4	J01	J01C	J01C_Beta	J01CA	J01CA_Penicillins_with_extended_spectrum
pivampicillin	1141157346	0	J01	J01C	J01C_Beta	J01CA	J01CA_Penicillins_with_extended_spectrum
cefaclor	1141157348	0	J01	J01D	J01D_Other_beta	J01DC	J01DC_Second
cefotaxime	1141157350	1	J01	J01D	J01D_Other_beta	J01DD	J01DD_Third
cephradine	1141157352	1	J01	J01D	J01D_Other_beta	J01DB	J01DB_First
clindamycin	1141157358	15	J01	J01F	J01F_Macrolides	J01FF	J01FF_Lincosamides
ciprofloxacin	1141157366	17	J01	J01M	J01M_Quinolone_antibacterials	J01MA	J01MA_Fluoroquinolones
tobramycin	1141157396	0	J01	J01G	J01G_Aminoglycoside_antibacterials	J01GB	J01GB_Other_aminoglycosides
ciproxin	1141157438	1	J01	J01M	J01M_Quinolone_antibacterials	J01MA	J01MA_Fluoroquinolones
levofloxacin	1141162668	20	J01	J01M	J01M_Quinolone_antibacterials	J01MA	J01MA_Fluoroquinolones
tavanic	1141162676	0	J01	J01M	J01M_Quinolone_antibacterials	J01MA	J01MA_Fluoroquinolones
tavanic	1141162678	1	J01	J01M	J01M_Quinolone_antibacterials	J01MA	J01MA_Fluoroquinolones
tavanic	1141162680	0	J01	J01M	J01M_Quinolone_antibacterials	J01MA	J01MA_Fluoroquinolones
klaricid	1141164834	0	J01	J01F	J01F_Macrolides	J01FA	J01FA_Macrolides
synercid	1141166132	0	J01	J01F	J01F_Macrolides	J01FG	J01FG_Streptogramins
lomefloxacin	1141166498	0	J01	J01M	J01M_Quinolone_antibacterials	J01MA	J01MA_Fluoroquinolones
claforan	1141166930	0	J01	J01D	J01D_Other_beta	J01DD	J01DD_Third
claforan	1141166932	0	J01	J01D	J01D_Other_beta	J01DD	J01DD_Third
cefprozil	1141168270	0	J01	J01D	J01D_Other_beta	J01DC	J01DC_Second
cefzil	1141168330	0	J01	J01D	J01D_Other_beta	J01DC	J01DC_Second
cefzil	1141168332	0	J01	J01D	J01D_Other_beta	J01DC	J01DC_Second
cefzil	1141168334	0	J01	J01D	J01D_Other_beta	J01DC	J01DC_Second
zithromax	1141168372	3	J01	J01F	J01F_Macrolides	J01FA	J01FA_Macrolides
periostat	1141172120	9	J01	J01A	J01A_Tetracyclines	J01AA	J01AA_Tetracyclines
linezolid	1141172954	1	J01	J01X	J01X_Other_antibacterials	J01XX	J01XX_Other_antibacterials
zyvox	1141172958	0	J01	J01X	J01X_Other_antibacterials	J01XX	J01XX_Other_antibacterials
zyvox	1141172970	0	J01	J01X	J01X_Other_antibacterials	J01XX	J01XX_Other_antibacterials
zindaclin	1141179760	4	J01	J01F	J01F_Macrolides	J01FF	J01FF_Lincosamides
zyvox	1141179928	0	J01	J01X	J01X_Other_antibacterials	J01XX	J01XX_Other_antibacterials
amoxicillin	1141180226	463	J01	J01C	J01C_Beta	J01CA	J01CA_Penicillins_with_extended_spectrum
amoxicillin	1141180228	27	J01	J01C	J01C_Beta	J01CA	J01CA_Penicillins_with_extended_spectrum
cefradine	1141180368	0	J01	J01D	J01D_Other_beta	J01DB	J01DB_First
cefalexin	1141180392	297	J01	J01D	J01D_Other_beta	J01DB	J01DB_First
cefazolin	1141180450	1	J01	J01D	J01D_Other_beta	J01DB	J01DB_First
cefradine	1141180644	67	J01	J01D	J01D_Other_beta	J01DB	J01DB_First
sulfadiazine	1141182110	41	J01	J01E	J01E_Sulfonamides_and_trimethoprim	J01EC	J01EC_Intermediate
sulfadimidine	1141182122	1	J01	J01E	J01E_Sulfonamides_and_trimethoprim	J01EB	J01EB_Short
sulfadimidine	1141182124	0	J01	J01E	J01E_Sulfonamides_and_trimethoprim	J01EB	J01EB_Short
periostat	1141184388	8	J01	J01A	J01A_Tetracyclines	J01AA	J01AA_Tetracyclines
telithromycin	1141185430	0	J01	J01F	J01F_Macrolides	J01FA	J01FA_Macrolides
ketek	1141185434	0	J01	J01F	J01F_Macrolides	J01FA	J01FA_Macrolides
ertapenem	1141186826	0	J01	J01D	J01D_Other_beta	J01DH	J01DH_Carbapenems
invanz	1141186830	0	J01	J01D	J01D_Other_beta	J01DH	J01DH_Carbapenems
moxifloxacin	1141187100	2	J01	J01M	J01M_Quinolone_antibacterials	J01MA	J01MA_Fluoroquinolones
avelox	1141187104	0	J01	J01M	J01M_Quinolone_antibacterials	J01MA	J01MA_Fluoroquinolones
suprax	1141200706	0	J01	J01D	J01D_Other_beta	J01DD	J01DD_Third
itraconazole	1140874302	59	J02	J02A	J02A_Antimycotics_for_systemic_use	J02AC	J02AC_Triazole_and_tetrazole_derivatives
itraconazole	1140874304	17	J02	J02A	J02A_Antimycotics_for_systemic_use	J02AC	J02AC_Triazole_and_tetrazole_derivatives
sporanox	1140874306	14	J02	J02A	J02A_Antimycotics_for_systemic_use	J02AC	J02AC_Triazole_and_tetrazole_derivatives
ketoconazole	1140874336	48	J02	J02A	J02A_Antimycotics_for_systemic_use	J02AB	J02AB_Imidazole_derivatives
nizoral	1140874338	5	J02	J02A	J02A_Antimycotics_for_systemic_use	J02AB	J02AB_Imidazole_derivatives
nizoral	1140874340	1	J02	J02A	J02A_Antimycotics_for_systemic_use	J02AB	J02AB_Imidazole_derivatives
ketoconazole	1140874342	0	J02	J02A	J02A_Antimycotics_for_systemic_use	J02AB	J02AB_Imidazole_derivatives
ketoconazole	1140874344	0	J02	J02A	J02A_Antimycotics_for_systemic_use	J02AB	J02AB_Imidazole_derivatives
ketoconazole	1140880264	86	J02	J02A	J02A_Antimycotics_for_systemic_use	J02AB	J02AB_Imidazole_derivatives
nizoral	1140880306	26	J02	J02A	J02A_Antimycotics_for_systemic_use	J02AB	J02AB_Imidazole_derivatives
ketoconazole	1140880308	12	J02	J02A	J02A_Antimycotics_for_systemic_use	J02AB	J02AB_Imidazole_derivatives
nizoral	1140916950	62	J02	J02A	J02A_Antimycotics_for_systemic_use	J02AB	J02AB_Imidazole_derivatives
itraconazole	1140927632	1	J02	J02A	J02A_Antimycotics_for_systemic_use	J02AC	J02AC_Triazole_and_tetrazole_derivatives
sporanox	1140927634	0	J02	J02A	J02A_Antimycotics_for_systemic_use	J02AC	J02AC_Triazole_and_tetrazole_derivatives
sporanox	1141150246	1	J02	J02A	J02A_Antimycotics_for_systemic_use	J02AC	J02AC_Triazole_and_tetrazole_derivatives
itraconazole	1141173960	0	J02	J02A	J02A_Antimycotics_for_systemic_use	J02AC	J02AC_Triazole_and_tetrazole_derivatives
sporanox	1141173962	0	J02	J02A	J02A_Antimycotics_for_systemic_use	J02AC	J02AC_Triazole_and_tetrazole_derivatives
caspofungin	1141181956	0	J02	J02A	J02A_Antimycotics_for_systemic_use	J02AX	J02AX_Other_antimycotics_for_systemic_use
caspofungin	1141181960	0	J02	J02A	J02A_Antimycotics_for_systemic_use	J02AX	J02AX_Other_antimycotics_for_systemic_use
caspofungin	1141182500	0	J02	J02A	J02A_Antimycotics_for_systemic_use	J02AX	J02AX_Other_antimycotics_for_systemic_use
voriconazole	1141182596	7	J02	J02A	J02A_Antimycotics_for_systemic_use	J02AC	J02AC_Triazole_and_tetrazole_derivatives
voriconazole	1141182598	1	J02	J02A	J02A_Antimycotics_for_systemic_use	J02AC	J02AC_Triazole_and_tetrazole_derivatives
vfend	1141182600	0	J02	J02A	J02A_Antimycotics_for_systemic_use	J02AC	J02AC_Triazole_and_tetrazole_derivatives
voriconazole	1141182602	1	J02	J02A	J02A_Antimycotics_for_systemic_use	J02AC	J02AC_Triazole_and_tetrazole_derivatives
vfend	1141182604	0	J02	J02A	J02A_Antimycotics_for_systemic_use	J02AC	J02AC_Triazole_and_tetrazole_derivatives
voriconazole	1141182606	0	J02	J02A	J02A_Antimycotics_for_systemic_use	J02AC	J02AC_Triazole_and_tetrazole_derivatives
vfend	1141182608	0	J02	J02A	J02A_Antimycotics_for_systemic_use	J02AC	J02AC_Triazole_and_tetrazole_derivatives
cancidas	1141188452	0	J02	J02A	J02A_Antimycotics_for_systemic_use	J02AX	J02AX_Other_antimycotics_for_systemic_use
cancidas	1141188456	0	J02	J02A	J02A_Antimycotics_for_systemic_use	J02AX	J02AX_Other_antimycotics_for_systemic_use
nizoral	1141192820	4	J02	J02A	J02A_Antimycotics_for_systemic_use	J02AB	J02AB_Imidazole_derivatives
nizoral	1141192822	8	J02	J02A	J02A_Antimycotics_for_systemic_use	J02AB	J02AB_Imidazole_derivatives
voriconazole	1141200840	0	J02	J02A	J02A_Antimycotics_for_systemic_use	J02AC	J02AC_Triazole_and_tetrazole_derivatives
vfend	1141200842	0	J02	J02A	J02A_Antimycotics_for_systemic_use	J02AC	J02AC_Triazole_and_tetrazole_derivatives
vfend	1141200844	0	J02	J02A	J02A_Antimycotics_for_systemic_use	J02AC	J02AC_Triazole_and_tetrazole_derivatives
rifadin	1140857220	0	J04	J04A	J04A_Drugs_for_treatment_of_tuberculosis	J04AB	J04AB_Antibiotics
rifabutin	1140864480	1	J04	J04A	J04A_Drugs_for_treatment_of_tuberculosis	J04AB	J04AB_Antibiotics
mycobutin	1140864484	0	J04	J04A	J04A_Drugs_for_treatment_of_tuberculosis	J04AB	J04AB_Antibiotics
oxymycin	1140873558	1	J04	J04A	J04A_Drugs_for_treatment_of_tuberculosis	J04AB	J04AB_Antibiotics
capreomycin	1140873902	0	J04	J04A	J04A_Drugs_for_treatment_of_tuberculosis	J04AB	J04AB_Antibiotics
capastat	1140873904	1	J04	J04A	J04A_Drugs_for_treatment_of_tuberculosis	J04AB	J04AB_Antibiotics
cycloserine	1140873908	3	J04	J04A	J04A_Drugs_for_treatment_of_tuberculosis	J04AB	J04AB_Antibiotics
myambutol	1140873914	0	J04	J04A	J04A_Drugs_for_treatment_of_tuberculosis	J04AK	J04AK_Other_drugs_for_treatment_of_tuberculosis
[truncated: 4,747 more rows]

## Sheet: SupT8_UKB2IASP
Supplementary Table 8. Coding scheme to translate from the UKB to the IASP nomenclature.
coding	meaning	value	IASP_Code	IASP_Name	Count
-7	None of the above	0	0	None
-3	Prefer not to answer	NaN	0	None
1	Headache	10	10	Head, face, and mouth	113554
2	Facial pain	10	10	Head, face, and mouth	10335
3	Neck or shoulder pain	10	100	Upper shoulder and upper limbs	132347
4	Back pain	10	500	Lower back, lumbar spine, sacrum, and coccyx	148209
5	Stomach or abdominal pain	10	400	Abdominal Pain	48709
6	Hip pain	10	600	Lower Limbs	66127
7	Knee pain	10	600	Lower Limbs	125966
8	Pain all over the body	10	900	More than 3 major sites	9750
nan	nan	nan	0

[truncated: 2 more sheets: SupT9_WAS_SigVars, SupT10_Demo]
